# Supplementary material for: Flower‐visitor communities of an arcto‐alpine plant—Global patterns in species richness, phylogenetic diversity and ecological functioning
Source: Mol Ecol. 2018 Dec 7;28(2):318–35. doi: 10.1111/mec.14932 (PMC6378624; doi:10.1111/mec.14932)
Supplement: Supplementary file 1 [file MEC-28-318-s001.zip]

Archive with 5 entries (5 files):
- mec14932-sup-0001-Supinfo.docx
- mec14932-sup-0002-Appendix A.pdf
- mec14932-sup-0003-TableS5.xlsx
- mec14932-sup-0004-TableS6.xlsx
- mec14932-sup-0005-TableS7.xlsx
