# Supplementary material for: Flower‐visitor communities of an arcto‐alpine plant—Global patterns in species richness, phylogenetic diversity and ecological functioning
Source: Mol Ecol. 2018 Dec 7;28(2):318–35. doi: 10.1111/mec.14932 (PMC6378624; doi:10.1111/mec.14932)
Supplement: Supplementary file 1 [file MEC-28-318-s001.zip › mec14932-sup-0003-TableS5.xlsx]

## Sheet: Sheet1
Order	Family	Species/Subspecies	Bylot Island	Coats Island	East Bay	Finse	Furka	Kangerlussuaq	Kevo	Khibiny	Kilpisjärvi	Kluane Lake	MacKenzie Delta	Ny-Ålesund	Toolik Lake	Utqiaģvik	Zackenberg
Lycopodiales	Lycopodiaceae	Lycopodium annotinum							1	1	1				1
Lycopodiales	Lycopodiaceae	Lycopodium clavatum							1		1
Lycopodiales	Lycopodiaceae	Lycopodium dubium								1
Lycopodiales	Lycopodiaceae	Lycopodium lagpopus								1
Lycopodiales	Lycopodiaceae	Diphasiastrum alpinum				1			1	1	1
Lycopodiales	Lycopodiaceae	Diphasiastrum complanatum							1	1	1				1
Lycopodiales	Lycopodiaceae	Diphasiastrum tristachym								1
Lycopodiales	Lycopodiaceae	Huperzia appressa	1
Lycopodiales	Lycopodiaceae	Huperzia arctica				1					1			1			1
Lycopodiales	Lycopodiaceae	Huperzia selago		1	1		1		1	1
Isoetales	Isoëtaceae	Isoëtes lacustris								1	1
Alismatales	Juncaginaceae	Triglochin maritima													1
Alismatales	Juncaginaceae	Triglochin palustris								1	1				1
Alismatales	Potamogetonaceae	Potamogeton alpinus								1	1
Alismatales	Potamogetonaceae	Potamogeton berchtoldii									1
Alismatales	Potamogetonaceae	Potamogeton gramineus								1	1
Alismatales	Potamogetonaceae	Potamogeton praelongus													1
Alismatales	Potamogetonaceae	Stuckenia vaginata													1
Alismatales	Tofieldiaceae	Tofieldia coccinea	1												1		1
Alismatales	Tofieldiaceae	Tofieldia pusilla		1	1	1			1	1	1		1	1	1		1
Liliales	Liliaceae	Anticlea elegans													1
Liliales	Liliaceae	Lilium martagon					1
Liliales	Liliaceae	Lloydia serotina					1								1
Liliales	Melanthiaceae	Paris quadrifolia								1	1
Liliales	Melanthiaceae	Veratrum album					1
Poales	Cyperaceae	Baeothryon alpinum								1
Poales	Cyperaceae	Baeothryon cespitosum								1
Poales	Cyperaceae	Carex acuta								1
Poales	Cyperaceae	Carex adelostoma								1
Poales	Cyperaceae	Carex anguillata													1
Poales	Cyperaceae	Carex aquatilis	1	1	1				1	1	1		1		1	1
Poales	Cyperaceae	Carex arctogena									1
Poales	Cyperaceae	Carex atrata				1	1			1	1
Poales	Cyperaceae	Carex atrofusca	1	1	1	1					1				1		1
Poales	Cyperaceae	Carex bicolor		1	1										1
Poales	Cyperaceae	Carex bigelowii	1	1		1		1	1	1	1				1		1
Poales	Cyperaceae	Carex brunnescens							1	1	1
Poales	Cyperaceae	Carex buxbaumii							1	1	1
Poales	Cyperaceae	Carex canescens							1	1	1				1
Poales	Cyperaceae	Carex capillaris		1		1			1	1	1				1		1
Poales	Cyperaceae	Carex capitata									1				1
Poales	Cyperaceae	Carex cespitosa								1
Poales	Cyperaceae	Carex chordorrhiza								1	1				1
Poales	Cyperaceae	Carex concinna													1
Poales	Cyperaceae	Carex concolor								1							1
Poales	Cyperaceae	Carex curvula					1
Poales	Cyperaceae	Carex diandra													1
Poales	Cyperaceae	Carex dioica								1	1
Poales	Cyperaceae	Carex disperma								1					1
Poales	Cyperaceae	Carex echinata					1
Poales	Cyperaceae	Carex ericetorum								1
Poales	Cyperaceae	Carex ferruginea					1
Poales	Cyperaceae	Carex flava								1	1
Poales	Cyperaceae	Carex foetida					1
Poales	Cyperaceae	Carex frigida					1
Poales	Cyperaceae	Carex fuliginosa	1		1						1			1			1
Poales	Cyperaceae	Carex garberi													1
Poales	Cyperaceae	Carex glacialis	1	1	1				1	1	1			1	1
Poales	Cyperaceae	Carex glareosa		1													1
Poales	Cyperaceae	Carex globularis								1
Poales	Cyperaceae	Carex holostoma							1	1	1				1
Poales	Cyperaceae	Carex juncella								1
Poales	Cyperaceae	Carex krausei													1
Poales	Cyperaceae	Carex lachenalii		1		1			1	1	1			1	1		1
Poales	Cyperaceae	Carex lapponica								1	1				1
Poales	Cyperaceae	Carex lasiocarpa								1	1
Poales	Cyperaceae	Carex lidii												1
Poales	Cyperaceae	Carex limosa								1	1
Poales	Cyperaceae	Carex loliacea							1	1	1
Poales	Cyperaceae	Carex macloviana									1
Poales	Cyperaceae	Carex marina	1		1												1
Poales	Cyperaceae	Carex maritima	1	1										1	1		1
Poales	Cyperaceae	Carex media								1
Poales	Cyperaceae	Carex membranacea	1	1	1										1
Poales	Cyperaceae	Carex microchaeta													1
Poales	Cyperaceae	Carex microgloghin									1
Poales	Cyperaceae	Carex misandra		1						1					1
Poales	Cyperaceae	Carex nardina	1	1										1	1		1
Poales	Cyperaceae	Carex nigra					1		1		1
Poales	Cyperaceae	Carex norvegica				1			1	1	1						1
Poales	Cyperaceae	Carex obtusata													1
Poales	Cyperaceae	Carex ornithopodioides					1
Poales	Cyperaceae	Carex panicea								1	1
Poales	Cyperaceae	Carex parallela							1	1	1			1			1
Poales	Cyperaceae	Carex pauciflora								1	1
Poales	Cyperaceae	Carex paupercula							1	1	1
Poales	Cyperaceae	Carex petricosa													1
Poales	Cyperaceae	Carex physocarpa			1
Poales	Cyperaceae	Carex podocarpa													1
Poales	Cyperaceae	Carex rariflora		1					1	1	1				1		1
Poales	Cyperaceae	Carex rostrata					1			1	1
Poales	Cyperaceae	Carex rotundata							1	1	1				1
Poales	Cyperaceae	Carex rupestris	1		1	1			1	1	1			1	1		1
Poales	Cyperaceae	Carex saxatilis		1		1			1	1	1			1	1		1
Poales	Cyperaceae	Carex scirpoidea	1	1	1										1
Poales	Cyperaceae	Carex sempervirens					1
Poales	Cyperaceae	Carex stenolepis
Poales	Cyperaceae	Carex stylosa													1
Poales	Cyperaceae	Carex subspathacea	1		1									1			1
Poales	Cyperaceae	Carex supina													1		1
Poales	Cyperaceae	Carex tenuiflora								1	1				1
Poales	Cyperaceae	Carex ursina	1	1													1
Poales	Cyperaceae	Carex vaginata				1			1	1	1				1
Poales	Cyperaceae	Carex vesicaria								1	1
Poales	Cyperaceae	Carex williamsii													1
Poales	Cyperaceae	Eleocharis acicularis									1
Poales	Cyperaceae	Eriophorum angustifolium	1	1	1	1	1				1		1		1	1
Poales	Cyperaceae	Eriophodum brachyantherum			1					1	1				1
Poales	Cyperaceae	Eriophorum callitrix	1												1		1
Poales	Cyperaceae	Eriophorum chamissonis			1										1
Poales	Cyperaceae	Eriophorum latifolium									1
Poales	Cyperaceae	Eriophorum polystachion								1
Poales	Cyperaceae	Eriophorum russeolum	1							1	1					1
Poales	Cyperaceae	Eriophorum scheuchzeri	1	1	1		1	1		1				1	1		1
Poales	Cyperaceae	Eriophorum sorensenii												1
Poales	Cyperaceae	Eriophorum triste	1											1		1	1
Poales	Cyperaceae	Eriophorum vaginatum	1							1	1		1		1
Poales	Cyperaceae	Kobresia myosuroides	1			1	1								1		1
Poales	Cyperaceae	Kobresia sibirica													1
Poales	Cyperaceae	Kobresia simpliciuscula	1	1	1									1	1		1
Poales	Cyperaceae	Trichophorum alpinum									1
Poales	Cyperaceae	Trichophorum cespitosum							1		1				1
Poales	Juncaceae	Juncus albescens	1		1									1	1		1
Poales	Juncaceae	Juncus alpinoarticulatus					1				1
Poales	Juncaceae	Juncus arcticus									1				1
Poales	Juncaceae	Juncus biglumis	1	1		1			1	1	1			1	1	1	1
Poales	Juncaceae	Juncus bufonius									1
Poales	Juncaceae	Juncus castaneus													1
Poales	Juncaceae	Juncus filiformis							1	1	1				1
Poales	Juncaceae	Juncus jacquinii					1
Poales	Juncaceae	Juncus leucochlamys	1														1
Poales	Juncaceae	Juncus nodulosus								1
Poales	Juncaceae	Juncus stygius									1
Poales	Juncaceae	Juncus trifidus				1	1		1	1							1
Poales	Juncaceae	Juncus triglumis				1				1	1				1
Poales	Juncaceae	Luzula alpinopilosa					1
Poales	Juncaceae	Luzula arcuata							1	1	1				1
Poales	Juncaceae	Luzula confusa	1	1	1	1		1		1	1			1	1	1	1
Poales	Juncaceae	Luzula kjellmaniana													1
Poales	Juncaceae	Luzula lutea					1
Poales	Juncaceae	Luzula multiflora				1	1		1	1	1				1
Poales	Juncaceae	Luzula nivalis	1	1										1	1	1	1
Poales	Juncaceae	Luzula nivea					1
Poales	Juncaceae	Luzula pallescens									1
Poales	Juncaceae	Luzula parviflora							1	1	1				1
Poales	Juncaceae	Luzula pilosa								1	1
Poales	Juncaceae	Luzula spicata				1	1		1	1	1
Poales	Juncaceae	Luzula sudetica							1	1	1
Poales	Juncaceae	Luzula wahlenbergii							1	1	1			1			1
Poales	Poaceae	Agrostis alpina					1
Poales	Poaceae	Agrsotis borealis								1
Poales	Poaceae	Agrostis canina								1
Poales	Poaceae	Agrostis capillaris					1				1
Poales	Poaceae	Agrostis exarata													1
Poales	Poaceae	Agrostis scabra													1
Poales	Poaceae	Agrostis gigantea								1
Poales	Poaceae	Agrostis mertensii				1			1		1				1
Poales	Poaceae	Agrostis rupestris					1
Poales	Poaceae	Agrostis schoenoprasum					1
Poales	Poaceae	Agrostis stolonifera								1
Poales	Poaceae	Agrostis vinealis							1		1
Poales	Poaceae	Alopecurus aequalis								1	1				1
Poales	Poaceae	Alopecurus alpinus		1									1			1
Poales	Poaceae	Alopecurus borealis	1		1									1		1	1
Poales	Poaceae	Alopecurus pratensis					1				1
Poales	Poaceae	Anthoxanthum nipponicum				1
Poales	Poaceae	Anthoxanthum odoratum					1		1	1	1
Poales	Poaceae	Arctagrostis arundinaceae											1
Poales	Poaceae	Arctagrostis latifolia	1	1	1					1					1	1	1
Poales	Poaceae	Arctophila fulva		1	1								1	1	1	1
Poales	Poaceae	Avena sativa												1
Poales	Poaceae	Avenella flexuosa				1	1		1	1	1
Poales	Poaceae	Beckmannia syzigachne													1
Poales	Poaceae	Briza media					1
Poales	Poaceae	Bromopsis inermis					1
Poales	Poaceae	Calamagrostis canadensis													1
Poales	Poaceae	Calamagrostis holmii														1
Poales	Poaceae	Calamagrostis lapponica							1	1	1				1
Poales	Poaceae	Calamagrostis neglecta								1				1
Poales	Poaceae	Calamagrostis phragmitoides								1
Poales	Poaceae	Calamagrostis purpurascens													1		1
Poales	Poaceae	Calamagrostis purpurea							1		1
Poales	Poaceae	Calamagrostis stricta							1		1				1
Poales	Poaceae	Calamagrostis varia					1
Poales	Poaceae	Cynosurus cristatus					1
Poales	Poaceae	Cynosurus fragilis					1
Poales	Poaceae	Dactylis glomerata					1
Poales	Poaceae	Deschampsia alpina				1				1	1			1
Poales	Poaceae	Deschampsia brevifolia	1	1											1		1
Poales	Poaceae	Deschampsia cespitosa				1	1		1	1	1			1	1
Poales	Poaceae	Deschampsia glauca								1
Poales	Poaceae	Deschampsia sukatschewii	1														1
Poales	Poaceae	Dupontia fisheri	1	1	1								1	1		1	1
Poales	Poaceae	Elymus alaskanus	1												1
Poales	Poaceae	Elymus caninus							1	1	1
Poales	Poaceae	Elymus macrourus													1
Poales	Poaceae	Elymus mutabilis								1	1
Poales	Poaceae	Elymus repens					1				1
Poales	Poaceae	Elymus trachycaulus													1
Poales	Poaceae	Festuca altaica										1			1
Poales	Poaceae	Festuca baffinensis	1											1	1		1
Poales	Poaceae	Festuca brachyphylla	1	1											1	1	1
Poales	Poaceae	Festuca brevissima													1
Poales	Poaceae	Festuca edlundiae	1
Poales	Poaceae	Festuca halleri					1
Poales	Poaceae	Festuca hyperborea													1		1
Poales	Poaceae	Festuca lenensis													1
Poales	Poaceae	Festuca nigrescens					1
Poales	Poaceae	Festuca ovina				1	1		1	1	1
Poales	Poaceae	Festuca pratensis					1
Poales	Poaceae	Festuca quadriflora					1
Poales	Poaceae	Festuca richardsonii								1
Poales	Poaceae	Festuca rubra				1			1		1		1	1	1		1
Poales	Poaceae	Festuca saximontana													1
Poales	Poaceae	Festuca violacea					1
Poales	Poaceae	Festuca vivipara				1				1	1						1
Poales	Poaceae	Festuca viviparoidea												1	1
Poales	Poaceae	Helictotrichon pubescens					1
Poales	Poaceae	Helictotrichon versicolor					1
Poales	Poaceae	Hierochloë alpina	1	1	1					1	1				1		1
Poales	Poaceae	Hierochloë hirta							1		1
Poales	Poaceae	Hierochloë odorata							1	1	1
Poales	Poaceae	Hierochloë pauciflora	1	1	1											1
Poales	Poaceae	Hordeum jubatum													1
Poales	Poaceae	Koeleria hirsuta					1
Poales	Poaceae	Leymus arenarius
Poales	Poaceae	Leymus innovatus													1
Poales	Poaceae	Leymus mollis	1	1											1
Poales	Poaceae	Melica nutans							1	1	1
Poales	Poaceae	Milium effusum					1		1	1	1
Poales	Poaceae	Molinia caerulea								1	1
Poales	Poaceae	Nardus stricta				1	1		1	1	1
Poales	Poaceae	Phalaroides arundinacea								1	1
Poales	Poaceae	Phippsia algida	1								1			1	1		1
Poales	Poaceae	Phippsia concinna												1			1
Poales	Poaceae	Phleum alpinum				1	1		1	1	1
Poales	Poaceae	Phleum pratense					1				1
Poales	Poaceae	Phragmites australis								1
Poales	Poaceae	Pleuropogon sabinei	1	1													1
Poales	Poaceae	Poa abbreviata	1											1	1		1
Poales	Poaceae	Poa alpina	1	1		1	1		1	1	1			1	1	1	1
Poales	Poaceae	Poa abgustifolia								1
Poales	Poaceae	Poa annua					1				1
Poales	Poaceae	Poa arctica	1	1	1					1	1			1	1	1	1
Poales	Poaceae	Poa chaixii					1
Poales	Poaceae	Poa glauca	1	1					1	1	1		1		1		1
Poales	Poaceae	Poa hartzii	1														1
Poales	Poaceae	Poa lapponica								1
Poales	Poaceae	Poa laxa				1	1
Poales	Poaceae	Poa nemoralis					1		1	1	1
Poales	Poaceae	Poa palustris								1	1				1
Poales	Poaceae	Poa paucispicula													1
Poales	Poaceae	Poa pratensis	1	1					1	1	1		1	1	1		1
Poales	Poaceae	Poa pseudoabbreviata													1
Poales	Poaceae	Poa supina					1
Poales	Poaceae	Poa trivialis								1
Poales	Poaceae	Poa variegata					1
Poales	Poaceae	Puccinellia andersonii	1
Poales	Poaceae	Puccinellia angustata	1											1			1
Poales	Poaceae	Puccinellia nuttaliana													1
Poales	Poaceae	Puccinellia phryganodes	1	1										1			1
Poales	Poaceae	Puccinellia svalbardensis												1
Poales	Poaceae	Puccinellia tenella	1	1
Poales	Poaceae	Puccinellia vaginata															1
Poales	Poaceae	Puccinellia vahliana	1		1									1			1
Poales	Poaceae	Pucciphippsia vacillans												1
Poales	Poaceae	Schedonorus pratensis									1
Poales	Poaceae	Sesleria caerulea					1
Poales	Poaceae	Sparganium angustifolium								1	1
Poales	Poaceae	Sparganium gramineum								1
Poales	Poaceae	Sparganium hyperboreum								1	1				1
Poales	Poaceae	Trisetum flavescens					1
Poales	Poaceae	Trisetum spicatum	1	1		1	1		1	1	1			1	1		1
Poales	Poaceae	Vahlodea atropurpurea							1	1	1
Apiales	Apiaceae	Angelica archangelica							1	1	1
Apiales	Apiaceae	Angelica sylvestris								1	1
Apiales	Apiaceae	Anthriscus sylvestris								1	1
Apiales	Apiaceae	Bupleurum americanum													1
Apiales	Apiaceae	Bupleurum stellatum					1
Apiales	Apiaceae	Carum carvi					1				1
Apiales	Apiaceae	Chaerophyllum hirsutum					1
Apiales	Apiaceae	Cnidium cnidiifolium													1
Apiales	Apiaceae	Conioselinum tataricum								1
Apiales	Apiaceae	Heracleum sphondylium					1				1
Apiales	Apiaceae	Laserpitium halleri					1
Apiales	Apiaceae	Ligusticum mutellina					1
Apiales	Apiaceae	Ligusticum mutellinoides					1
Apiales	Apiaceae	Peucedanm ostruthium					1
Asparagales	Alliaceae	Allium schoenoprasum					1			1
Asparagales	Aspargaceae	Paradisea liliastrum					1
Asparagales	Iridaceae	Iris setosa													1
Asparagales	Orchidaceae	Calypso bulbosa								1
Asparagales	Orchidaceae	Chamorchis alpina					1				1
Asparagales	Orchidaceae	Coeloglossum viride				1	1		1	1	1
Asparagales	Orchidaceae	Corallorhiza trifida							1	1	1				1
Asparagales	Orchidaceae	Cypripedium calceolus								1
Asparagales	Orchidaceae	Cypripedium passerinum													1
Asparagales	Orchidaceae	Dactylorhiza fuchsii								1	1
Asparagales	Orchidaceae	Dactylorhiza incarnata								1
Asparagales	Orchidaceae	Dactylorhiza longifolia								1
Asparagales	Orchidaceae	Dactylorhiza maculata					1			1	1
Asparagales	Orchidaceae	Dactylorhiza majalis					1
Asparagales	Orchidaceae	Dactylorhiza traunsteineri								1
Asparagales	Orchidaceae	Epipactis atrorubens								1
Asparagales	Orchidaceae	Epipogium aphyllum									1
Asparagales	Orchidaceae	Goodyera repens							1	1
Asparagales	Orchidaceae	Gymnadenia conopsea								1	1
Asparagales	Orchidaceae	Limnorchis aquilonis													1
Asparagales	Orchidaceae	Listera cordata							1	1	1
Asparagales	Orchidaceae	Nigritella rhellicani					1
Asparagales	Orchidaceae	Orchis mascula					1
Asparagales	Orchidaceae	Platanthera bifolia								1
Asparagales	Orchidaceae	Platanthera obtustata											1		1
Asparagales	Orchidaceae	Pseudorchis albida					1			1
Asparagales	Orchidaceae	Pseudorchis straminea									1
Asparagales	Orchidaceae	Spiranthes romanzoffiana													1
Asparagales	Ruscaceae	Maianthemum bifolium								1
Asterales	Asteraceae	Achillea alpina													1
Asterales	Asteraceae	Achillea apiculata								1
Asterales	Asteraceae	Achillea erba-rotta					1
Asterales	Asteraceae	Achillea millefolium					1		1		1	1	1	1	1
Asterales	Asteraceae	Achillea nana					1
Asterales	Asteraceae	Achillea ptarmica							1		1
Asterales	Asteraceae	Adenostyles alliariae					1
Asterales	Asteraceae	Antennaria alpina		1		1					1
Asterales	Asteraceae	Antennaria carpatica					1
Asterales	Asteraceae	Antennaria dioica				1	1		1	1	1
Asterales	Asteraceae	Antennaria friesiana	1												1
Asterales	Asteraceae	Antennaria monocephala	1												1
Asterales	Asteraceae	Antennaria rosea										1
Asterales	Asteraceae	Antennaria villifera									1
Asterales	Asteraceae	Arnica angustifolia	1					1		1	1			1	1		1
Asterales	Asteraceae	Arnica cordifolia										1
Asterales	Asteraceae	Arnica frigida													1
Asterales	Asteraceae	Arnica lessingii													1
Asterales	Asteraceae	Artemisia arctica													1
Asterales	Asteraceae	Artemisia borealis						1
Asterales	Asteraceae	Artemisia campestris													1
Asterales	Asteraceae	Artemisia frigida													1
Asterales	Asteraceae	Artemisia furcata													1
Asterales	Asteraceae	Artemisia genipi					1
Asterales	Asteraceae	Artemisia glomerata													1
Asterales	Asteraceae	Artemisia kruhsiana													1
Asterales	Asteraceae	Artemisia tilesii													1
Asterales	Asteraceae	Artemisia umbelliformis					1
Asterales	Asteraceae	Artemisia vulgaris									1
Asterales	Asteraceae	Askellia nana	1												1
Asterales	Asteraceae	Aster alpinus					1
Asterales	Asteraceae	Aster bellidiastrum					1
Asterales	Asteraceae	Carduus crispus									1
Asterales	Asteraceae	Carduus defloratus					1
Asterales	Asteraceae	Chrysanthemum integrifolium		1
Asterales	Asteraceae	Cicerbita alpina								1	1
Asterales	Asteraceae	Cirsium helenioides					1		1		1
Asterales	Asteraceae	Cirsium heterophyllum								1
Asterales	Asteraceae	Cirsium spinosissimum					1
Asterales	Asteraceae	Crepis aurea					1
Asterales	Asteraceae	Crepis conyzifolia					1
Asterales	Asteraceae	Crepis paludosa								1	1
Asterales	Asteraceae	Crepis tectorum													1
Asterales	Asteraceae	Doronicum clusii					1
Asterales	Asteraceae	Doronicum grandiflorum					1
Asterales	Asteraceae	Erigeron acris								1					1
Asterales	Asteraceae	Erigeron alpiniformis						1
Asterales	Asteraceae	Erigeron alpinus					1
Asterales	Asteraceae	Erigeron borealis				1				1	1
Asterales	Asteraceae	Erigeron compositus	1														1
Asterales	Asteraceae	Erigeron denalii													1
Asterales	Asteraceae	Erigeron elatus													1
Asterales	Asteraceae	Erigeron eriocephalus	1											1			1
Asterales	Asteraceae	Erigeron humilis	1	1							1			1	1		1
Asterales	Asteraceae	Erigeron hyperboreus													1
Asterales	Asteraceae	Erigeron lonchophyllus													1
Asterales	Asteraceae	Erigeron muirii													1
Asterales	Asteraceae	Erigeron neglectus					1								1
Asterales	Asteraceae	Erigeron porsildii													1
Asterales	Asteraceae	Erigeron purpuratus
Asterales	Asteraceae	Erigeron uniflorus				1					1				1
Asterales	Asteraceae	Eurybia sibirica								1		1			1
Asterales	Asteraceae	Gnaphalium hoppeanum					1
Asterales	Asteraceae	Gnaphalium norvegicum					1			1	1
Asterales	Asteraceae	Gnaphalium supinum					1			1	1
Asterales	Asteraceae	Gnaphalium uliginosum									1
Asterales	Asteraceae	Hieracium alpina aggregate				1			1	1	1
Asterales	Asteraceae	Hieracium angustifolium					1
Asterales	Asteraceae	Hieracium bifidum aggregate					1
Asterales	Asteraceae	Hieracium caesium aggregate								1
Asterales	Asteraceae	Hieracium hieracium aggregate									1
Asterales	Asteraceae	Hieracium intybaceum					1
Asterales	Asteraceae	Hieracium laevigatum aggregate								1
Asterales	Asteraceae	Hieracium laticeps								1
Asterales	Asteraceae	Hieracium murorum aggregate								1
Asterales	Asteraceae	Hieracium piliferum aggregate					1
Asterales	Asteraceae	Hieracium pilosella					1
Asterales	Asteraceae	Hieracium pilosum					1
Asterales	Asteraceae	Hieracium prenanthoidea aggregate									1
Asterales	Asteraceae	Hieracium staticifolium
Asterales	Asteraceae	Hieracium subalpina aggregate									1
Asterales	Asteraceae	Hieracium tridentata aggregate									1
Asterales	Asteraceae	Hieracium umbellatum aggregate									1
Asterales	Asteraceae	Hieracium villosum
Asterales	Asteraceae	Hieracium vulgatum aggregate								1	1
Asterales	Asteraceae	Homogyne alpina					1
Asterales	Asteraceae	Hulteniella integrifolia	1		1										1
Asterales	Asteraceae	Hypochaeris uniflora					1
Asterales	Asteraceae	Lactuca sibirica							1		1
Asterales	Asteraceae	Leontodon helveticus					1
Asterales	Asteraceae	Leontodon hispidus					1
Asterales	Asteraceae	Lepidotheca suaveolens									1				1
Asterales	Asteraceae	Leucanthemopsis alpina					1
Asterales	Asteraceae	Leucanthemum vulgare					1				1
Asterales	Asteraceae	Omalotheca norvagica								1
Asterales	Asteraceae	Omalotheca supina				1				1
Asterales	Asteraceae	Packera heterophylla													1
Asterales	Asteraceae	Packera ogotorukensis													1
Asterales	Asteraceae	Petasites frigidus							1	1	1		1		1	1
Asterales	Asteraceae	Pilosella cymosa									1
Asterales	Asteraceae	Saussurea alpina				1			1	1	1
Asterales	Asteraceae	Saussurea angustifolia													1
Asterales	Asteraceae	Scorzoneroides autumnalis				1					1
Asterales	Asteraceae	Senecio congestus		1	1								1		1
Asterales	Asteraceae	Senecio doronicum					1
Asterales	Asteraceae	Senecio incanus					1
Asterales	Asteraceae	Senecio lugens											1		1
Asterales	Asteraceae	Solidago multiradiata													1
Asterales	Asteraceae	Solidago virgaurea					1		1	1	1
Asterales	Asteraceae	Symphyotrichum yukonense													1
Asterales	Asteraceae	Tanacetum vulgare									1
Asterales	Asteraceae	Taraxacum alpinum aggregate					1
Asterales	Asteraceae	Taraxacum arctica aggregate												1			1
Asterales	Asteraceae	Taraxacum brachyceras												1
Asterales	Asteraceae	Taraxacum carneocoloratum													1
Asterales	Asteraceae	Taraxacum cochleatum							1
Asterales	Asteraceae	Taraxacum croceum aggregate							1	1
Asterales	Asteraceae	Taraxacum hjeltii							1
Asterales	Asteraceae	Taraxacum hyparcticum	1
Asterales	Asteraceae	Taraxacum lacerum aggregate	1
Asterales	Asteraceae	Taraxacum nivale								1
Asterales	Asteraceae	Taraxacum officinale aggregate					1								1
Asterales	Asteraceae	Taraxacum phymatocarpum aggregate	1												1		1
Asterales	Asteraceae	Taraxacum simulum								1
Asterales	Asteraceae	Taraxacum sp.				1		1			1
Asterales	Asteraceae	Tephroseris atropurpurea											1		1	1
Asterales	Asteraceae	Tephroseris frigida														1
Asterales	Asteraceae	Tephroseris integrifolia								1
Asterales	Asteraceae	Tephroseris kjellmanii													1
Asterales	Asteraceae	Tephroseris lindstroemii													1
Asterales	Asteraceae	Tephroseris palustris	1
Asterales	Asteraceae	Tripleurospermum inodorum									1
Asterales	Asteraceae	Tripleurospermum maritimum	1	1							1		1	1
Asterales	Asteraceae	Tussilago farfara					1			1	1
Asterales	Campanulaceae	Campanula barbata					1
Asterales	Campanulaceae	Campanula cochleariifolia					1
Asterales	Campanulaceae	Campanula lasiocarpa													1
Asterales	Campanulaceae	Campanula rhomboidalis					1
Asterales	Campanulaceae	Campanula rotundifolia				1		1	1	1	1						1
Asterales	Campanulaceae	Campanula scheuchzeri					1
Asterales	Campanulaceae	Campanula thyrsoides					1
Asterales	Campanulaceae	Campanula uniflora	1	1							1			1	1		1
Asterales	Campanulaceae	Phyteuma betonicifolium					1
Asterales	Campanulaceae	Phyteuma hemisphaericum					1
Asterales	Campanulaceae	Phyteuma orbiculare					1
Asterales	Menyanthaceae	Menyanthes trifoliata								1	1				1
Boraginales	Boraginaceae	Eritrichium nanum													1
Boraginales	Boraginaceae	Lappula deflexa									1
Boraginales	Boraginaceae	Lappula occidentalis													1
Boraginales	Boraginaceae	Mertensia maritima	1	1										1			1
Boraginales	Boraginaceae	Mertensia paniculata										1
Boraginales	Boraginaceae	Myosotis alpestris					1			1
Boraginales	Boraginaceae	Myosotis asiatica													1
Boraginales	Boraginaceae	Myosotis decumbens								1	1
Boraginales	Boraginaceae	Myosotis laxa								1
Boraginales	Boraginaceae	Myosotis scorpioides								1
Brassicales	Brassicaceae	Arabidopsis arenicola	1
Brassicales	Brassicaceae	Arabidopsis petraea								1
Brassicales	Brassicaceae	Arabis alpina		1		1	1			1	1			1
Brassicales	Brassicaceae	Arabis ciliata					1
Brassicales	Brassicaceae	Arabis lyrata
Brassicales	Brassicaceae	Arabis subcoriacea					1
Brassicales	Brassicaceae	Barbarea orthoceras													1
Brassicales	Brassicaceae	Barbarea stricta								1	1
Brassicales	Brassicaceae	Biscutella laevigata					1
Brassicales	Brassicaceae	Boechera holboellii													1
Brassicales	Brassicaceae	Braya glabella	1		1									1	1		1
Brassicales	Brassicaceae	Braya humilis													1
Brassicales	Brassicaceae	Capsella bursa-pastoris									1
Brassicales	Brassicaceae	Cardamine alpina					1
Brassicales	Brassicaceae	Cardamine bellidifolia	1		1	1			1	1	1			1	1		1
Brassicales	Brassicaceae	Cardamine dentata								1
Brassicales	Brassicaceae	Cardamine digitata													1
Brassicales	Brassicaceae	Cardamine pratensis	1	1	1						1		1		1	1	1
Brassicales	Brassicaceae	Cardamine polemonioides								1				1
Brassicales	Brassicaceae	Cardamine resedifolia					1
Brassicales	Brassicaceae	Cochlearia groenlandica	1											1			1
Brassicales	Brassicaceae	Cochlearia officinalis		1	1					1						1
Brassicales	Brassicaceae	Descurainia sophioides											1		1
Brassicales	Brassicaceae	Draba aizoides					1
Brassicales	Brassicaceae	Draba alpina	1	1	1									1	1		1
Brassicales	Brassicaceae	Draba arctica						1						1			1
Brassicales	Brassicaceae	Draba arctogena		1
Brassicales	Brassicaceae	Draba aurea			1
Brassicales	Brassicaceae	Draba breweri													1
Brassicales	Brassicaceae	Draba cinerea	1
Brassicales	Brassicaceae	Draba cacuminum				1
Brassicales	Brassicaceae	Draba corymbosa	1		1									1	1		1
Brassicales	Brassicaceae	Draba crassifolia															1
Brassicales	Brassicaceae	Draba daurica									1
Brassicales	Brassicaceae	Draba fladnizensis	1			1				1	1				1		1
Brassicales	Brassicaceae	Draba glabella	1	1				1		1				1	1		1
Brassicales	Brassicaceae	Draba juvenilis													1
Brassicales	Brassicaceae	Draba lactea	1	1	1					1	1			1	1	1	1
Brassicales	Brassicaceae	Draba lonchocarpa													1
Brassicales	Brassicaceae	Draba micropetala	1											1		1
Brassicales	Brassicaceae	Draba nivalis	1	1							1			1	1		1
Brassicales	Brassicaceae	Draba norvegiga				1				1	1			1
Brassicales	Brassicaceae	Draba oxycarpa												1			1
Brassicales	Brassicaceae	Draba palanderiana													1
Brassicales	Brassicaceae	Draba pauciflora												1			1
Brassicales	Brassicaceae	Draba pilosa			1
Brassicales	Brassicaceae	Draba subcapitata	1											1			1
Brassicales	Brassicaceae	Erysimum cheiranthoides													1
Brassicales	Brassicaceae	Erysimum coarctatum											1		1
Brassicales	Brassicaceae	Erysimum hieraciifolium								1
Brassicales	Brassicaceae	Erysimum pallasii	1												1
Brassicales	Brassicaceae	Erysimum strictum									1
Brassicales	Brassicaceae	Eutrema edwardsii	1	1										1	1		1
Brassicales	Brassicaceae	Lepidium densiflorum													1
Brassicales	Brassicaceae	Lepidium ramosissimum													1
Brassicales	Brassicaceae	Parrya nudicaulis											1		1
Brassicales	Brassicaceae	Physaria arctica		1	1										1		1
Brassicales	Brassicaceae	Rorippa barbareifolia													1
Brassicales	Brassicaceae	Rorippa islandica													1
Brassicales	Brassicaceae	Rorippa palustris								1	1				1
Brassicales	Brassicaceae	Smelowskia calycina													1
Brassicales	Brassicaceae	Subularia aquatica									1
Brassicales	Brassicaceae	Thlapsi arvense												1
Brassicales	Brassicaceae	Turritis glabra								1
Caryophyllales	Amaranthaceae	Chenopodium album												1
Caryophyllales	Amaranthaceae	Chenopodium bonus-henricus					1
Caryophyllales	Caryophyllaceae	Arenaria biflora					1
Caryophyllales	Caryophyllaceae	Arenaria ciliata					1
Caryophyllales	Caryophyllaceae	Arenaria humifusa	1	1										1
Caryophyllales	Caryophyllaceae	Arenaria longipedunculata													1
Caryophyllales	Caryophyllaceae	Arenaria montana					1
Caryophyllales	Caryophyllaceae	Arenaria pseudofrigida								1				1			1
Caryophyllales	Caryophyllaceae	Arenaria norvegica									1
Caryophyllales	Caryophyllaceae	Cerastium alpinum	1	1	1	1	1	1	1	1	1						1
Caryophyllales	Caryophyllaceae	Cerastium arcticum	1											1			1
Caryophyllales	Caryophyllaceae	Cerastium arvense					1
Caryophyllales	Caryophyllaceae	Cerastium beeringianum	1		1										1	1
Caryophyllales	Caryophyllaceae	Cerastium cerastoides				1	1		1	1	1
Caryophyllales	Caryophyllaceae	Cerastium fontanum							1		1
Caryophyllales	Caryophyllaceae	Cerastium jenisejense								1
Caryophyllales	Caryophyllaceae	Cerastium nigrescens									1
Caryophyllales	Caryophyllaceae	Cerastium pedunculatum					1
Caryophyllales	Caryophyllaceae	Cerastium regelii	1											1			1
Caryophyllales	Caryophyllaceae	Cerastium scandicum								1
Caryophyllales	Caryophyllaceae	Cerastium uniflorum					1
Caryophyllales	Caryophyllaceae	Dianthus carthusianorum					1
Caryophyllales	Caryophyllaceae	Dianthus superbus								1
Caryophyllales	Caryophyllaceae	Gypsophila fastigiata								1
Caryophyllales	Caryophyllaceae	Gypsophila repens					1
Caryophyllales	Caryophyllaceae	Honckenya peploides	1	1										1			1
Caryophyllales	Caryophyllaceae	Minuartia arctica													1
Caryophyllales	Caryophyllaceae	Minuartia biflora	1			1				1	1			1			1
Caryophyllales	Caryophyllaceae	Minuartia elegans													1
Caryophyllales	Caryophyllaceae	Minuartia macrocarpa													1
Caryophyllales	Caryophyllaceae	Minuartia obtusiloba													1
Caryophyllales	Caryophyllaceae	Minuartia recurva					1
Caryophyllales	Caryophyllaceae	Minuartia rossii	1		1									1
Caryophyllales	Caryophyllaceae	Minuartia rubella	1								1			1	1		1
Caryophyllales	Caryophyllaceae	Minuartia sedoides					1
Caryophyllales	Caryophyllaceae	Minuartia stricta	1	1							1				1		1
Caryophyllales	Caryophyllaceae	Minuartia verna					1
Caryophyllales	Caryophyllaceae	Moehringia lateriflora								1					1
Caryophyllales	Caryophyllaceae	Sagina caespitosa	1		1												1
Caryophyllales	Caryophyllaceae	Sagina nivalis	1								1			1			1
Caryophyllales	Caryophyllaceae	Sagina nodosa								1
Caryophyllales	Caryophyllaceae	Sagina procumbes								1	1
Caryophyllales	Caryophyllaceae	Sagina saginoides				1	1			1	1
Caryophyllales	Caryophyllaceae	Silene acaulis	1	1	1	1	1	1		1	1			1	1		1
Caryophyllales	Caryophyllaceae	Silene dioica					1				1
Caryophyllales	Caryophyllaceae	Silene exscapa					1
Caryophyllales	Caryophyllaceae	Silene involucrata	1					1							1		1
Caryophyllales	Caryophyllaceae	Silene nutans					1
Caryophyllales	Caryophyllaceae	Silene repens													1
Caryophyllales	Caryophyllaceae	Silene rupestris					1			1
Caryophyllales	Caryophyllaceae	Silene sorensenis	1														1
Caryophyllales	Caryophyllaceae	Silene suecica									1
Caryophyllales	Caryophyllaceae	Silene tayloriae													1
Caryophyllales	Caryophyllaceae	Silene uralensis	1	1	1									1	1	1	1
Caryophyllales	Caryophyllaceae	Silene wahlbergella				1					1
Caryophyllales	Caryophyllaceae	Silene vulgaris					1				1
Caryophyllales	Caryophyllaceae	Stellaria alaskana													1
Caryophyllales	Caryophyllaceae	Stellaria borealis							1		1
Caryophyllales	Caryophyllaceae	Stellaria calycantha								1
Caryophyllales	Caryophyllaceae	Stellaria crassifolia			1					1					1
Caryophyllales	Caryophyllaceae	Stellaria fennica								1
Caryophyllales	Caryophyllaceae	Stellaria graminea							1		1
Caryophyllales	Caryophyllaceae	Stellaria humifusa	1	1										1		1	1
Caryophyllales	Caryophyllaceae	Stellaria longifolia								1	1
Caryophyllales	Caryophyllaceae	Stellaria longipes	1	1	1			1					1	1	1	1	1
Caryophyllales	Caryophyllaceae	Stellaria media									1			1
Caryophyllales	Caryophyllaceae	Stellaria nemorum								1	1
Caryophyllales	Caryophyllaceae	Stellaria palustris								1
Caryophyllales	Caryophyllaceae	Stellaria umbellata													1
Caryophyllales	Caryophyllaceae	Viscaria alpina				1				1
Caryophyllales	Caryophyllaceae	Wilhelmsia physodes													1
Caryophyllales	Droseraceae	Drosera anglica								1
Caryophyllales	Droseraceae	Drosera rotundifolia								1
Caryophyllales	Montiaceae	Montia fontana				1				1	1
Caryophyllales	Montiaceae	Claytonia sarmentosa													1
Caryophyllales	Montiaceae	Claytonia tuberosa													1
Caryophyllales	Montiaceae	Montia vassilievii													1
Caryophyllales	Plumbaginaceae	Armeria maritima			1										1
Caryophyllales	Plumbaginaceae	Armeria scabra						1									1
Caryophyllales	Polygonaceae	Bistorta officinalis					1								1
Caryophyllales	Polygonaceae	Bistorta vivipara	1	1	1	1	1	1	1	1	1			1	1		1
Caryophyllales	Polygonaceae	Koenigia islandica	1											1	1		1
Caryophyllales	Polygonaceae	Oxyria digyna	1	1	1	1	1		1	1	1			1	1	1	1
Caryophyllales	Polygonaceae	Persicaria lapathifolia									1
Caryophyllales	Polygonaceae	Polygonum aviculare									1			1
Caryophyllales	Polygonaceae	Polygonum boreale									1
Caryophyllales	Polygonaceae	Rumex acetosa				1					1			1
Caryophyllales	Polygonaceae	Rumex acetosella							1		1			1			1
Caryophyllales	Polygonaceae	Rumex alpestris					1
Caryophyllales	Polygonaceae	Rumex alpinus					1
Caryophyllales	Polygonaceae	Rumex aquaticus									1					1
Caryophyllales	Polygonaceae	Rumex arcticus													1
Caryophyllales	Polygonaceae	Rumex longifolius									1			1
Celastrales	Parnassiaceae	Parnassia kotzebuei													1
Celastrales	Parnassiaceae	Parnassia palustris				1	1			1	1		1
Cornales	Cornaceae	Chamaepericlymenum canadense										1
Cornales	Cornaceae	Chamaepericlymenum suecicum							1	1	1
Dipsacales	Adoxaceae	Adoxa moschatellina								1
Dipsacales	Caprifoliaceae	Scabiosa lucida					1
Dipsacales	Caprifoliaceae	Lonicera caerulea								1
Dipsacales	Caprifoliaceae	Viburnum edule													1
Dipsacales	Linaeaceae	Linnaea borealis							1	1	1	1			1
Dipsacales	Valerianaceae	Valeriana capitata													1
Dipsacales	Valerianaceae	Valeriana officinalis					1
Dipsacales	Valerianaceae	Valeriana smbucifolia									1
Gentianales	Gentianaceae	Comastoma tenellum				1	1				1			1
Gentianales	Gentianaceae	Gentiana acaulis					1
Gentianales	Gentianaceae	Gentiana bavarica					1
Gentianales	Gentianaceae	Gentiana brachyphylla					1
Gentianales	Gentianaceae	Gentiana glauca													1
Gentianales	Gentianaceae	Gentiana nivalis				1				1
Gentianales	Gentianaceae	Gentiana prostrata													1
Gentianales	Gentianaceae	Gentiana punctata					1
Gentianales	Gentianaceae	Gentiana purpurea					1
Gentianales	Gentianaceae	Gentiana ramosa					1
Gentianales	Gentianaceae	Gentiana verna					1
Gentianales	Gentianaceae	Gentianella aurea									1
Gentianales	Gentianaceae	Gentianella campestris				1
Gentianales	Gentianaceae	Gentianella propinqua										1			1
Gentianales	Gentianaceae	Lomatogonium rotatum													1
Gentianales	Rubiaceae	Galium anisophyllum					1
Gentianales	Rubiaceae	Galium boreale							1	1					1
Gentianales	Rubiaceae	Galium hercynium								1
Gentianales	Rubiaceae	Galium palustre								1	1
Gentianales	Rubiaceae	Galium spurium									1
Gentianales	Rubiaceae	Galium trifidum								1	1				1
Gentianales	Rubiaceae	Galium uliginosum								1	1
Geraniales	Geraniaceae	Geranium sylvaticum					1		1	1	1
Ericales	Diapensiaceae	Diapensia lapponica		1	1			1	1	1	1				1
Ericales	Ericaceae	Andromeda polifolia							1	1	1				1
Ericales	Ericaceae	Arctostaphylos rubra										1			1
Ericales	Ericaceae	Arctostaphylos uva-ursi					1		1	1	1	1			1
Ericales	Ericaceae	Arctous alpina		1	1		1		1	1	1		1		1		1
Ericales	Ericaceae	Calluna vulgaris					1			1
Ericales	Ericaceae	Cassiope tetragona	1	1	1			1		1	1		1	1	1	1	1
Ericales	Ericaceae	Chamaedaphne calyculata								1					1
Ericales	Ericaceae	Empetrum nigrum	1	1		1	1	1	1	1	1	1		1	1		1
Ericales	Ericaceae	Harrimanella hypnoides		1		1			1	1	1			1
Ericales	Ericaceae	Kalmia polifolia													1
Ericales	Ericaceae	Kalmia procumbes					1		1	1	1				1
Ericales	Ericaceae	Moneses uniflora								1	1	1			1
Ericales	Ericaceae	Orthilia secunda							1	1	1	1			1
Ericales	Ericaceae	Oxycoccus microcarpus								1	1				1
Ericales	Ericaceae	Oxycoccus palustris								1
Ericales	Ericaceae	Phyllodoce caerulea				1			1	1	1
Ericales	Ericaceae	Pyrola grandiflora	1		1			1							1		1
Ericales	Ericaceae	Pyrola media								1	1
Ericales	Ericaceae	Pyrola minor				1	1		1	1	1		1
Ericales	Ericaceae	Pyrola rotundifolia		1						1	1
Ericales	Ericaceae	Rhododendron ferrugineum					1
Ericales	Ericaceae	Rhododendron groenlandicum						1							1
Ericales	Ericaceae	Rhododendron lapponicum		1	1			1	1		1				1		1
Ericales	Ericaceae	Rhododendron tomentosum		1	1				1	1	1				1
Ericales	Ericaceae	Vaccinium gaultheroides					1
Ericales	Ericaceae	Vaccinium myrtillus					1		1	1	1
Ericales	Ericaceae	Vaccinium uliginosum	1	1	1	1		1	1	1	1		1		1		1
Ericales	Ericaceae	Vaccinium vitis-idaea		1	1	1	1	1	1	1	1				1	1
Ericales	Myrsinaceae	Trientalis europaea							1	1	1
Ericales	Polemoniaceae	Phlox alaskensis													1
Ericales	Polemoniaceae	Polemonium acutiflorum							1		1				1
Ericales	Polemoniaceae	Polemonium boreale													1		1
Ericales	Primulaceae	Androsace alpina					1
Ericales	Primulaceae	Androsace chamaejasme													1
Ericales	Primulaceae	Androsace obtusifolia					1
Ericales	Primulaceae	Androsace septentrionalis	1										1		1
Ericales	Primulaceae	Dodecatheon frigidum													1
Ericales	Primulaceae	Douglasia ochotensis													1
Ericales	Primulaceae	Naumburgia thyrsiflora								1
Ericales	Primulaceae	Primula egaliksensis											1		1
Ericales	Primulaceae	Primula mistassinica													1
Ericales	Primulaceae	Primula stricta						1		1
Ericales	Primulaceae	Soldanella alpina					1
Ericales	Primulaceae	Soldanella pusilla					1
Fabales	Fabaceae	Anthyllis kuzenevae								1
Fabales	Fabaceae	Anthyllis vulneraria					1
Fabales	Fabaceae	Astragalus aboriginorum											1
Fabales	Fabaceae	Astragalus alpinus	1		1	1	1		1		1		1		1
Fabales	Fabaceae	Astragalus americanus										1
Fabales	Fabaceae	Astragalus australis													1
Fabales	Fabaceae	Astragalus eucosmus													1
Fabales	Fabaceae	Astragalus frigidus							1	1	1
Fabales	Fabaceae	Astragalus subpolaris								1
Fabales	Fabaceae	Astragalus umbellatus													1
Fabales	Fabaceae	Hedysarum alpinum										1	1		1
Fabales	Fabaceae	Hedysarum boreale													1
Fabales	Fabaceae	Hedysarum hedysaroides					1						1
Fabales	Fabaceae	Lotus alpinus					1
Fabales	Fabaceae	Lupinus arcticus										1	1		1
Fabales	Fabaceae	Medicago lupulina					1
Fabales	Fabaceae	Oxytropis arctica													1
Fabales	Fabaceae	Oxytropis arctobia	1		1
Fabales	Fabaceae	Oxytropis borealis			1										1
Fabales	Fabaceae	Oxytropis campestris													1
Fabales	Fabaceae	Oxytropis deflexa										1	1		1
Fabales	Fabaceae	Oxytropis maydelliana	1		1										1
Fabales	Fabaceae	Oxytropis mertensiana													1
Fabales	Fabaceae	Oxytropis nigrescens													1
Fabales	Fabaceae	Oxytropis scammaniana													1
Fabales	Fabaceae	Oxytropis sordida								1
Fabales	Fabaceae	Oxytropis splendens										1
Fabales	Fabaceae	Pisum sativum												1
Fabales	Fabaceae	Trifolium alpinum					1
Fabales	Fabaceae	Trifolium badium					1
Fabales	Fabaceae	Trifolium hybridum					1
Fabales	Fabaceae	Trifolium pallescens					1
Fabales	Fabaceae	Trifolium pratense					1				1
Fabales	Fabaceae	Trifolium repens									1
Fabales	Fabaceae	Trifolium thalii					1
Fabales	Fabaceae	Oxytropis lapponica				1
Fabales	Fabaceae	Vicia cracca					1				1
Fabales	Polygalaceae	Polygala alpestris					1
Fagales	Betulaceae	Alnus incana								1	1				1
Fagales	Betulaceae	Alnus viridis					1						1		1
Fagales	Betulaceae	Betula callosa								1
Fagales	Betulaceae	Betula concinna								1
Fagales	Betulaceae	Betula glandulosa			1							1	1		1
Fagales	Betulaceae	Betula nana						1	1	1	1				1		1
Fagales	Betulaceae	Betula pendula								1
Fagales	Betulaceae	Betula pubescens							1	1	1
Fagales	Betulaceae	Betula subarctica								1
Lamiales	Lamiaceae	Ajuga pyramidalis					1
Lamiales	Lamiaceae	Dracocephalum ruyschiana					1
Lamiales	Lamiaceae	Galeopsis bifida									1
Lamiales	Lamiaceae	Mentha arvensis								1
Lamiales	Lamiaceae	Thymus serpyllum					1
Lamiales	Lamiaceae	Thymus subarcticus								1
Lamiales	Lentibulariaceae	Pinguicula alpina					1		1	1	1
Lamiales	Lentibulariaceae	Pinguicula villosa								1	1				1
Lamiales	Lentibulariaceae	Pinguicula vulgaris				1	1		1	1	1		1		1
Lamiales	Lentibulariaceae	Utricularia intermedia								1
Lamiales	Lentibulariaceae	Utricularia minor								1					1
Lamiales	Lentibulariaceae	Utricularia vulgaris								1					1
Lamiales	Orobanchaceae	Boschniakia rossica													1
Lamiales	Orobanchaceae	Castilleja caudata										1
Lamiales	Orobanchaceae	Castilleja elegans											1		1
Lamiales	Orobanchaceae	Castilleja hyperborea										1			1
Lamiales	Orobanchaceae	Castilleja lapponica								1
Lamiales	Orobanchaceae	Castilleja pallida													1
Lamiales	Orobanchaceae	Castilleja raupii											1
Lamiales	Orobanchaceae	Euphrasia disjuncta													1
Lamiales	Orobanchaceae	Euphrasia frigida						1	1	1	1						1
Lamiales	Orobanchaceae	Euphrasia hyperborea								1
Lamiales	Orobanchaceae	Euphrasia minima					1
Lamiales	Orobanchaceae	Euphrasia rostkoviana					1
Lamiales	Orobanchaceae	Euphrasia salisburgensis									1
Lamiales	Orobanchaceae	Euphrasia stricta									1
Lamiales	Orobanchaceae	Euphrasia wettsteinii				1
Lamiales	Orobanchaceae	Melampyrum pratense							1	1	1
Lamiales	Orobanchaceae	Melampyrum sylvaticum								1	1
Lamiales	Orobanchaceae	Pedicularis ablolabiata	1
Lamiales	Orobanchaceae	Pedicularis capitata	1		1								1		1
Lamiales	Orobanchaceae	Pedicularis dasyantha												1
Lamiales	Orobanchaceae	Pedicularis flammea		1	1			1									1
Lamiales	Orobanchaceae	Pedicularis hirsuta	1	1	1			1			1			1			1
Lamiales	Orobanchaceae	Pedicularis kerneri					1
Lamiales	Orobanchaceae	Pedicularis labradorica													1
Lamiales	Orobanchaceae	Pedicularis lanata	1		1								1		1	1
Lamiales	Orobanchaceae	Pedicularis langsdorffii	1										1		1
Lamiales	Orobanchaceae	Pedicularis lapponica						1	1	1	1				1		1
Lamiales	Orobanchaceae	Pedicularis oederi													1
Lamiales	Orobanchaceae	Pedicularis palustris								1	1
Lamiales	Orobanchaceae	Pedicularis sceptrum-carolinum								1	1
Lamiales	Orobanchaceae	Pedicularis sudetica		1	1							1	1		1	1
Lamiales	Orobanchaceae	Pedicularis tuberosa					1
Lamiales	Orobanchaceae	Pedicularis verticillata					1						1		1
Lamiales	Orobanchaceae	Rhinanthus glacialis					1
Lamiales	Orobanchaceae	Rhinanthus minor							1		1				1
Lamiales	Orobanchaceae	Rhinanthus serotinus								1
Lamiales	Orobanchaceae	Tozzia alpina					1
Lamiales	Plantaginaceae	Callitriche hamulata									1
Lamiales	Plantaginaceae	Callitriche palustris								1	1				1
Lamiales	Plantaginaceae	Globularia cordifolia					1
Lamiales	Plantaginaceae	Hippuris lanceolata	1								1						1
Lamiales	Plantaginaceae	Hippuris vulgaris		1	1			1		1			1		1
Lamiales	Plantaginaceae	Lagotis glauca													1
Lamiales	Plantaginaceae	Linaria alpina					1
Lamiales	Plantaginaceae	Penstemon procerus										1
Lamiales	Plantaginaceae	Plantago alpina					1
Lamiales	Plantaginaceae	Plantago major									1				1
Lamiales	Plantaginaceae	Plantago media					1
Lamiales	Plantaginaceae	Veronica alpina				1	1		1	1	1
Lamiales	Plantaginaceae	Veronica bellidioides					1
Lamiales	Plantaginaceae	Veronica fruticans				1	1			1
Lamiales	Plantaginaceae	Veronica longifolia							1	1	1
Lamiales	Plantaginaceae	Veronica scutellata								1	1
Lamiales	Plantaginaceae	Veronica serpyllifolia									1
Lamiales	Scrophulariaceae	Bartsia alpina				1	1		1	1	1
Malpighiales	Linaceae	Linum catharticum							1
Malpighiales	Salicaceae	Populus balsamifera													1
Malpighiales	Salicaceae	Populus tremula								1	1
Malpighiales	Salicaceae	Populus tremuloides													1
Malpighiales	Salicaceae	Salix alaxensis			1								1		1
Malpighiales	Salicaceae	Salix arbuscula								1	1
Malpighiales	Salicaceae	Salix arbusculoides													1
Malpighiales	Salicaceae	Salix arctica	1	1	1			1		1			1		1		1
Malpighiales	Salicaceae	Salix arctophila						1							1
Malpighiales	Salicaceae	Salix barclayi											1
Malpighiales	Salicaceae	Salix bebbiana								1					1
Malpighiales	Salicaceae	Salix caprea							1	1	1
Malpighiales	Salicaceae	Salix calcicola			1
Malpighiales	Salicaceae	Salix chamissonis													1
Malpighiales	Salicaceae	Salix foetida					1
Malpighiales	Salicaceae	Salix fuscescens													1
Malpighiales	Salicaceae	Salix glauca				1		1	1	1	1				1
Malpighiales	Salicaceae	Salix hastata					1		1	1	1				1
Malpighiales	Salicaceae	Salix helvetica					1
Malpighiales	Salicaceae	Salix herbacea	1	1	1	1	1	1	1	1	1				1		1
Malpighiales	Salicaceae	Salix lanata		1					1	1	1		1	1
Malpighiales	Salicaceae	Salix lapponum							1	1	1
Malpighiales	Salicaceae	Salix myrsinifolia							1	1	1
Malpighiales	Salicaceae	Salix myrsinites							1	1	1
Malpighiales	Salicaceae	Salix myrtilloides								1
Malpighiales	Salicaceae	Salix niphoclada													1
Malpighiales	Salicaceae	Salix nummularia								1
Malpighiales	Salicaceae	Salix ovalifolia													1
Malpighiales	Salicaceae	Salix pentandra								1
Malpighiales	Salicaceae	Salix phlebophylla													1
Malpighiales	Salicaceae	Salix phylicifolia							1	1	1
Malpighiales	Salicaceae	Salix planifolia													1
Malpighiales	Salicaceae	Salix polaris							1	1	1			1	1
Malpighiales	Salicaceae	Salix pulchra													1	1
Malpighiales	Salicaceae	Salix reticulata	1	1	1	1	1			1	1		1	1	1
Malpighiales	Salicaceae	Salix retusa					1
Malpighiales	Salicaceae	Salix richardsonii	1		1								1		1
Malpighiales	Salicaceae	Salix rotundifolia													1	1
Malpighiales	Salicaceae	Salix serpyllifolia					1
Malpighiales	Salicaceae	Salix starkeana							1		1
Malpighiales	Violaceae	Viola biflora							1	1	1
Malpighiales	Violaceae	Viola calcarata					1
Malpighiales	Violaceae	Viola canina									1
Malpighiales	Violaceae	Viola epipsila							1	1	1				1
Malpighiales	Violaceae	Viola epipsiloides								1
Malpighiales	Violaceae	Viola hirta					1
Malpighiales	Violaceae	Viola montana								1
Malpighiales	Violaceae	Viola palustris								1	1
Malpighiales	Violaceae	Viola renifolia													1
Malpighiales	Violaceae	Viola rupestris									1
Malvales	Cistaceae	Helianthemum nummularium					1
Malvales	Thymelaeaceae	Daphne mezereum								1
Myrtales	Onagraceae	Chamaenerion fleischeri					1
Myrtales	Onagraceae	Chamerion angustifolium					1		1	1	1	1			1
Myrtales	Onagraceae	Chamerion latifolium	1	1	1			1							1		1
Myrtales	Onagraceae	Epilobium alsinifolium								1	1
Myrtales	Onagraceae	Epilobium arcticum	1												1		1
Myrtales	Onagraceae	Epilobium anagallidifolium				1	1		1	1	1				1
Myrtales	Onagraceae	Epilobium ciliatum													1
Myrtales	Onagraceae	Epilobium collinum								1
Myrtales	Onagraceae	Epilobium davuricum								1	1				1
Myrtales	Onagraceae	Epilobium hornemannii				1			1	1	1
Myrtales	Onagraceae	Epilobium lactiflorum								1	1
Myrtales	Onagraceae	Epilobium palustre							1	1	1				1
Nymphaeles	Nymphaeaceae	Nuphar x spennerina								1
Ophioglossales	Ophioglossaceae	Botrychium boreale							1	1	1
Ophioglossales	Ophioglossaceae	Botrychium lunaria				1	1			1	1				1
Pinales	Cupressaceae	Juniperus communis					1		1	1	1				1
Pinales	Cupressaceae	Juniperus sibirica								1
Pinales	Pinaceae	Picea glauca										1
Pinales	Pinaceae	Picea obovata								1
Pinales	Pinaceae	Pinus friesiana								1
Pinales	Pinaceae	Pinus sylvestris							1		1
Ranunculales	Fumariaceae	Corydalis pauciflora													1
Ranunculales	Papaveraceae	Papaver dahlianum												1
Ranunculales	Papaveraceae	Papaver hultenii														1
Ranunculales	Papaveraceae	Papaver lapponicum								1					1	1
Ranunculales	Papaveraceae	Papaver macounii													1
Ranunculales	Papaveraceae	Papaver radicatum aggregate	1	1	1			1							1		1
Ranunculales	Ranunculaceae	Aconitum delphiinifolium													1
Ranunculales	Ranunculaceae	Aconitum variegatum					1
Ranunculales	Ranunculaceae	Actaea erythrocarpa								1
Ranunculales	Ranunculaceae	Anemone multifida										1			1
Ranunculales	Ranunculaceae	Anemone narcissiflora													1
Ranunculales	Ranunculaceae	Anemone parviflora										1			1
Ranunculales	Ranunculaceae	Anemone richardsonii													1
Ranunculales	Ranunculaceae	Caltha palustris					1			1	1		1		1
Ranunculales	Ranunculaceae	Coptidium lapponicum								1	1			1	1
Ranunculales	Ranunculaceae	Coptidium pallasii											1		1	1
Ranunculales	Ranunculaceae	Delphinium brachycentrum													1
Ranunculales	Ranunculaceae	Delphinium glaucum										1			1
Ranunculales	Ranunculaceae	Pulsatilla alpina					1
Ranunculales	Ranunculaceae	Pulsatilla vernalis					1
Ranunculales	Ranunculaceae	Ranunculus aconitifolius					1
Ranunculales	Ranunculaceae	Ranunculus acris				1			1	1	1			1
Ranunculales	Ranunculaceae	Ranunculus arcticus	1											1			1
Ranunculales	Ranunculaceae	Ranunculus aquatilis		1
Ranunculales	Ranunculaceae	Ranunculus auricomus									1
Ranunculales	Ranunculaceae	Ranunculus confervoides	1					1			1
Ranunculales	Ranunculaceae	Ranunculus flammula													1
Ranunculales	Ranunculaceae	Ranunculus glabriusculus								1
Ranunculales	Ranunculaceae	Ranunculus glacialis				1	1			1	1						1
Ranunculales	Ranunculaceae	Ranunculus gmelinii											1		1
Ranunculales	Ranunculaceae	Ranunculus hyperboreus	1	1	1					1	1			1			1
Ranunculales	Ranunculaceae	Ranunculus karelinii													1
Ranunculales	Ranunculaceae	Ranunculus kuepferi					1
Ranunculales	Ranunculaceae	Ranunculus monophyllos								1
Ranunculales	Ranunculaceae	Ranunculus montanus					1
Ranunculales	Ranunculaceae	Ranunculus nivalis	1		1				1		1				1	1	1
Ranunculales	Ranunculaceae	Ranunculus pedatifidus		1											1
Ranunculales	Ranunculaceae	Ranunculus peltatus								1	1
Ranunculales	Ranunculaceae	Ranunculus propinquus								1
Ranunculales	Ranunculaceae	Ranunculus pygmaeus	1	1		1			1	1				1	1	1	1
Ranunculales	Ranunculaceae	Ranunculus repens							1		1
Ranunculales	Ranunculaceae	Ranunculus reptans								1	1
Ranunculales	Ranunculaceae	Ranunculus sabinei	1
Ranunculales	Ranunculaceae	Ranunculus sulphureus	1	1						1				1	1		1
Ranunculales	Ranunculaceae	Ranunculus villarsii					1
Ranunculales	Ranunculaceae	Thalictrum alpinum				1				1	1				1
Ranunculales	Ranunculaceae	Thalictrum aquilegiifolium					1
Ranunculales	Ranunculaceae	Trollius europaeus					1		1	1	1
Rosales	Elaeagnaceae	Shepherdia canadensis													1
Rosales	Rosaceae	Alchemilla alpina								1	1
Rosales	Rosaceae	Alchemilla borealis									1
Rosales	Rosaceae	Alchemilla fissa					1
Rosales	Rosaceae	Alchemilla glomerulans				1			1	1	1
Rosales	Rosaceae	Alchemilla murbeckiana							1	1	1
Rosales	Rosaceae	Alchemilla pentaphyllea					1
Rosales	Rosaceae	Alchemilla subcrenata									1
Rosales	Rosaceae	Alchemilla transpolaris								1
Rosales	Rosaceae	Alchemilla vulgaris					1
Rosales	Rosaceae	Alchemilla wichurae									1
Rosales	Rosaceae	Comarum palustre							1	1	1				1
Rosales	Rosaceae	Cotoneaster cinnabarinus								1
Rosales	Rosaceae	Dasiphora fruticosa													1
Rosales	Rosaceae	Dryas drummondii										1
Rosales	Rosaceae	Dryas integrifolia	1	1	1			1					1		1
Rosales	Rosaceae	Dryas octopetala					1		1					1	1
Rosales	Rosaceae	Dryas octopetala x integrifolia				1					1						1
Rosales	Rosaceae	Dryas punctata								1
Rosales	Rosaceae	Filipendula ulmaria								1	1
Rosales	Rosaceae	Fragaria vesca								1
Rosales	Rosaceae	Fragaria virginiana													1
Rosales	Rosaceae	Geum aleppicum													1
Rosales	Rosaceae	Geum glaciale													1
Rosales	Rosaceae	Geum montanum					1
Rosales	Rosaceae	Geum reptans					1
Rosales	Rosaceae	Geum rossii													1
Rosales	Rosaceae	Geum rivale								1	1
Rosales	Rosaceae	Potentilla anserina													1
Rosales	Rosaceae	Potentilla arenosa	1								1						1
Rosales	Rosaceae	Potentilla aurea					1
Rosales	Rosaceae	Potentilla biflora													1
Rosales	Rosaceae	Potentilla brauneana					1
Rosales	Rosaceae	Potentilla crantzii				1	1		1	1	1			1
Rosales	Rosaceae	Potentilla crebridens													1
Rosales	Rosaceae	Potentilla elegans													1
Rosales	Rosaceae	Potentilla erecta								1
Rosales	Rosaceae	Potentilla farinosa					1
Rosales	Rosaceae	Potentilla frigida					1
Rosales	Rosaceae	Potentilla gorodkovii													1
Rosales	Rosaceae	Potentilla grandiflora					1
Rosales	Rosaceae	Potentilla hirsuta					1
Rosales	Rosaceae	Potentilla hyparctica	1	1				1						1		1	1
Rosales	Rosaceae	Potentilla kuznetzovii								1
Rosales	Rosaceae	Potentilla nana													1
Rosales	Rosaceae	Potentilla nivea	1								1			1	1		1
Rosales	Rosaceae	Potentilla norvegica													1
Rosales	Rosaceae	Potentilla pedersenii															1
Rosales	Rosaceae	Potentilla pensylvanica													1
Rosales	Rosaceae	Potentilla prostrata								1
Rosales	Rosaceae	Potentilla pulchella	1	1										1			1
Rosales	Rosaceae	Potentilla rubella															1
Rosales	Rosaceae	Potentilla rubricaulis	1														1
Rosales	Rosaceae	Potentilla uniflora													1
Rosales	Rosaceae	Potentilla vahliana	1
Rosales	Rosaceae	Prunus padus								1	1
Rosales	Rosaceae	Rosa acicularis													1
Rosales	Rosaceae	Rosa majalis								1
Rosales	Rosaceae	Rosa pendulina					1
Rosales	Rosaceae	Rubus arcticus							1	1	1				1
Rosales	Rosaceae	Rubus chamaemorus		1					1	1	1				1
Rosales	Rosaceae	Rubus saxatilis							1	1	1
Rosales	Rosaceae	Sanguisorba polygama								1
Rosales	Rosaceae	Sibbaldia procumbens				1	1		1	1	1				1
Rosales	Rosaceae	Spiraea stevenii													1
Rosales	Rosaceae	Sorbus aucuparia							1		1
Rosales	Rosaceae	Sorbus gorodkovii								1
Rosales	Urticaceae	Urtica dioica					1			1	1
Santales	Santalaceae	Thesium alpinum					1
Saxifragales	Crassulaceae	Rhodiola rosea				1					1
Saxifragales	Crassulaceae	Sedum alpestre					1
Saxifragales	Crassulaceae	Sedum annuum									1
Saxifragales	Crassulaceae	Sedum atratum					1
Saxifragales	Crassulaceae	Sempervivum arachnoideum					1
Saxifragales	Crassulaceae	Sempervivum montanum					1
Saxifragales	Crassulaceae	Sempervivum tectorum					1
Saxifragales	Grossulariaceae	Ribes glabellum								1
Saxifragales	Grossulariaceae	Ribes spicatum									1
Saxifragales	Haloragaceae	Myriophyllum alterniflorum								1	1
Saxifragales	Saxifragaceae	Boykinia richardsonii													1
Saxifragales	Saxifragaceae	Chrysosplenium rosendahlii	1
Saxifragales	Saxifragaceae	Chrysosplenium tetrandrum	1	1	1						1			1	1	1
Saxifragales	Saxifragaceae	Chrysosplenium wrightii													1
Saxifragales	Saxifragaceae	Micranthes calycina													1
Saxifragales	Saxifragaceae	Micranthes foliolosa	1		1					1	1			1	1	1	1
Saxifragales	Saxifragaceae	Micranthes hieraciifolia	1							1				1	1	1	1
Saxifragales	Saxifragaceae	Micranthes nelsoniana													1
Saxifragales	Saxifragaceae	Micranthes nivalis	1	1	1	1			1	1	1			1	1		1
Saxifragales	Saxifragaceae	Micranthes punctata														1
Saxifragales	Saxifragaceae	Micranthes razshivinii													1
Saxifragales	Saxifragaceae	Micranthes reflexa													1
Saxifragales	Saxifragaceae	Micranthes tenuis	1								1			1			1
Saxifragales	Saxifragaceae	Micranthes stellaris				1					1
Saxifragales	Saxifragaceae	Saxifraga aizoides		1	1	1	1		1	1	1			1			1
Saxifragales	Saxifragaceae	Saxifraga androsacea					1
Saxifragales	Saxifragaceae	Saxifraga aspera					1
Saxifragales	Saxifragaceae	Saxifraga biflora					1
Saxifragales	Saxifragaceae	Saxifraga bronchialis													1
Saxifragales	Saxifragaceae	Saxifraga bryoides					1
Saxifragales	Saxifragaceae	Saxifraga caesia					1
Saxifragales	Saxifragaceae	Saxifraga cernua	1	1		1			1	1	1			1	1	1	1
Saxifragales	Saxifragaceae	Saxifraga cespitosa	1	1		1				1	1			1	1	1	1
Saxifragales	Saxifragaceae	Saxifraga eschscholtzii													1
Saxifragales	Saxifragaceae	Saxifraga exarata					1
Saxifragales	Saxifragaceae	Saxifraga flagellaris													1	1
Saxifragales	Saxifragaceae	Saxifraga hirculus	1	1	1					1	1			1	1	1	1
Saxifragales	Saxifragaceae	Saxifraga hyperborea	1											1	1		1
Saxifragales	Saxifragaceae	Saxifraga nathorstii															1
Saxifragales	Saxifragaceae	Saxifraga oppositifolia	1	1	1	1	1	1	1	1	1		1	1	1		1
Saxifragales	Saxifragaceae	Saxifraga paniculata					1
Saxifragales	Saxifragaceae	Saxifraga platysepala	1														1
Saxifragales	Saxifragaceae	Saxifraga rivularis	1	1		1			1	1	1			1			1
Saxifragales	Saxifragaceae	Saxifraga seguieri					1
Saxifragales	Saxifragaceae	Saxifraga serpyllifolia													1
Saxifragales	Saxifragaceae	Saxifraga stellaris					1		1	1
Saxifragales	Saxifragaceae	Saxifraga svalbardensis												1
Saxifragales	Saxifragaceae	Saxifraga tenuis		1						1
Saxifragales	Saxifragaceae	Saxifraga tricuspidata	1	1	1			1							1
Selaginellales	Selaginellaceae	Selaginella selaginoides				1	1		1	1	1
Selaginellales	Selaginellaceae	Selaginella sibirica													1
Equisetales	Equisetaceae	Equisetum arvense		1	1			1	1	1	1	1	1	1	1		1
Equisetales	Equisetaceae	Equisetum fluviatile								1	1				1
Equisetales	Equisetaceae	Equisetum hyemale								1	1
Equisetales	Equisetaceae	Equisetum palustre					1			1	1				1
Equisetales	Equisetaceae	Equisetum pratense							1	1	1				1
Equisetales	Equisetaceae	Equisetum scripoides		1	1				1	1	1			1	1
Equisetales	Equisetaceae	Equisetum sylvaticum							1	1	1				1
Equisetales	Equisetaceae	Equisetum variegatum	1	1		1	1		1	1	1			1			1
Polypodiales	Adiantaceae	Cryptogramma crispa					1			1	1
Polypodiales	Aspleniaceae	Asplenium septentrionale					1
Polypodiales	Aspleniaceae	Asplenium trichomanes					1								1
Polypodiales	Aspleniaceae	Asplenium viride								1	1
Polypodiales	Dennstaedtiaceae	Pteridium aquilinum								1
Polypodiales	Dryopteridaceae	Dryopteris assimilis								1
Polypodiales	Dryopteridaceae	Dryopteris carthusiana								1	1
Polypodiales	Dryopteridaceae	Dryopteris dilatata					1
Polypodiales	Dryopteridaceae	Dryopteris expansa							1		1
Polypodiales	Dryopteridaceae	Dryopteris filix-mas								1	1
Polypodiales	Dryopteridaceae	Dryopteris fragrans	1												1
Polypodiales	Dryopteridaceae	Polystichum lonchitis					1			1	1
Polypodiales	Polypodiaceae	Polypodium vulgare							1	1	1
Polypodiales	Thelypteridaceae	Phegopteris connectilis							1	1	1
Polypodiales	Woodsiaceae	Cystopteris fragilis		1					1	1	1			1	1		1
Polypodiales	Woodsiaceae	Cystopteris montana								1	1
Polypodiales	Woodsiaceae	Diplazium sibiricum								1
Polypodiales	Woodsiaceae	Gymnocarpium dryopteris							1	1	1
Polypodiales	Woodsiaceae	Athyrium distentifolium								1	1
Polypodiales	Woodsiaceae	Athyrium filix-femina							1	1	1
Polypodiales	Woodsiaceae	Matteuccia strupthiopteris								1
Polypodiales	Woodsiaceae	Woodsia alpina		1					1	1	1
Polypodiales	Woodsiaceae	Woodsia glabella							1	1	1			1	1		1
Polypodiales	Woodsiaceae	Woodsia ilvensis								1	1
