# Supplementary material for: Flower‐visitor communities of an arcto‐alpine plant—Global patterns in species richness, phylogenetic diversity and ecological functioning
Source: Mol Ecol. 2018 Dec 7;28(2):318–35. doi: 10.1111/mec.14932 (PMC6378624; doi:10.1111/mec.14932)
Supplement: Supplementary file 1 [file MEC-28-318-s001.zip › mec14932-sup-0004-TableS6.xlsx]

## Sheet: Sheet1
Class	Order	Family	Subfamily	Genus	Species	BIN	Bylot Island	Coats Island	East Bay	Finse	Furka	Kangerlussuaq	Kevo	Khibiny	Kilpisjärvi	Kluane Lake	MacKenzie Delta	Ny-Ålesund	Toolik lake	Utqiaģvik	Zackenberg	Zackenberg all
Arachnida	Araneae	Clubionidae		Clubiona	Clubiona diversa	AAP2280					1
Arachnida	Araneae	Clubionidae		Clubiona	Clubiona norvegica	AAB3472											20
Arachnida	Araneae	Dictynidae		Dictyna	Dictyna major	AAF5891										1
Arachnida	Araneae	Dictynidae		Emblyna	Emblyna borealis	ACK5581	1														1	18
Arachnida	Araneae	Linyphiidae		Bathyphantes	Bathyphantes eumenis	AAC5935													1
Arachnida	Araneae	Linyphiidae		Erigone	Erigone arctica	AAB6851			5
Arachnida	Araneae	Linyphiidae		Erigone	Erigone arctica	ACU4907												1
Arachnida	Araneae	Linyphiidae		Gonatium	Gonatium rubens	AAY7687							3
Arachnida	Araneae	Linyphiidae		Hilaira	Hilaira vexatrix	ACF2368														2
Arachnida	Araneae	Linyphiidae		Hypomma		AAY5090							1
Arachnida	Araneae	Linyphiidae		Semljicola	Semljicola beringianus	ACL9441			1
Arachnida	Araneae	Lycosidae		Alopecosa	Alopecosa hirtipes	AAB8976	4
Arachnida	Araneae	Lycosidae		Pardosa		AAA5090											12
Arachnida	Araneae	Lycosidae		Pardosa		ACU0183													3
Arachnida	Araneae	Lycosidae		Pardosa	Pardosa fuscula	AAB3890											1
Arachnida	Araneae	Lycosidae		Pardosa	Pardosa glacialis	AAA9651	14		1								7				8	155
Arachnida	Araneae	Lycosidae		Pardosa	Pardosa palustris	ACH2627				2
Arachnida	Araneae	Lycosidae		Pardosa	Pardosa tesquorum	ACF0153													2
Arachnida	Araneae	Lycosidae		Pardosa	Pardosa wunderlichi	ACE4348									2
Arachnida	Araneae	Philodromidae		Philodromus		AAB2768										1
Arachnida	Araneae	Philodromidae		Thanatus	Thanatus coloradensis	AAM7986										1
Arachnida	Araneae	Philodromidae		Thanatus	Thanatus formicinus	AAL7639					1
Arachnida	Araneae	Philodromidae		Thanatus	Thanatus striatus	ABU8629											2
Arachnida	Araneae	Philodromidae		Thanatus	Thanatus striatus	ACU4443											3
Arachnida	Araneae	Salticidae		Heliophanus		ACU4290					1
Arachnida	Araneae	Tetragnathidae		Tetragnatha		AAA4940											1
Arachnida	Araneae	Thomisidae		Xysticus		AAB1154	4														1	23
Arachnida	Araneae	Thomisidae		Xysticus	Xysticus deichmanni	ACE8100																30
Arachnida	Opiliones	Phalangiidae		Mitopus	Mitopus morio	AAU0453				2			4		8
Arachnida	Trombidiformes	Erythraeidae				ACU4571							3	1
Collembola	Entomobryomorpha	Entomobryidae				ACR6906													1
Collembola	Entomobryomorpha	Isotomidae				ACZ3307														1
Collembola	Symphypleona	Katiannidae		Sminthurinus	Sminthurinus aureus	ACG3809																1
Collembola	Symphypleona	Sminthuridae				ACS9905													1
Collembola	Symphypleona	Sminthuridae				ACU4299		3	4
Collembola	Symphypleona	Sminthuridae				BA4														1
Insecta	Coleoptera	Cantharidae	Cantharinae	Dichelotarsus	Dichelotarsus flavimanus	ACD1560							1		4
Insecta	Coleoptera	Cantharidae	Cantharinae	Dichelotarsus	Dichelotarsus piniphilus	ACD2022											1
Insecta	Coleoptera	Cantharidae	Cantharinae	Rhagonycha	Rhagonycha mandibularis	AAH0912										1
Insecta	Coleoptera	Coccinellidae	Coccinellinae	Nephus	Nephus bisignatus	ACD2027									1
Insecta	Coleoptera	Elateridae	Dendrometrinae	Eanus	Eanus costalis	ABW9650							3
Insecta	Coleoptera	Elateridae	Elaterinae	Sericus		AAQ0077								2
Insecta	Coleoptera	Elateridae	Negastriinae	Zorochros		ACY0502								1
Insecta	Coleoptera	Leiodidae	Cholevinae	Catops	Catops alpinus	ABW4445									2
Insecta	Coleoptera	Melyridae	Dasytinae	Dasytes		ACT3934					6
Insecta	Coleoptera	Staphylinidae				ACU4892					1
Insecta	Coleoptera	Staphylinidae	Omaliinae	Anthophagus	Anthophagus alpinus	ABU6097					1
Insecta	Coleoptera	Staphylinidae	Omaliinae	Anthophagus	Anthophagus alpinus	ABW5328									4
Insecta	Diptera	Acartophthalmidae		Acartophthalmus	Acartophthalmus nigrinus	AAN6240									9
Insecta	Diptera	Agromyzidae				ACC2640										1
Insecta	Diptera	Agromyzidae				ACI5332				38
Insecta	Diptera	Agromyzidae				ACP3819					2
Insecta	Diptera	Agromyzidae				ACT0742					2
Insecta	Diptera	Agromyzidae				ACU4462								1
Insecta	Diptera	Agromyzidae				ACU4508								1
Insecta	Diptera	Agromyzidae				ACU4694								2
Insecta	Diptera	Agromyzidae				ACU4777								1
Insecta	Diptera	Agromyzidae				ACU5301									4
Insecta	Diptera	Agromyzidae				ACZ2909														6
Insecta	Diptera	Agromyzidae	Agromyzinae	Ophiomyia		AAG6954										1
Insecta	Diptera	Agromyzidae	Phytomyzinae			ABU6382					3
Insecta	Diptera	Agromyzidae	Phytomyzinae	Chromatomyia	Chromatomyia puccinelliae	ACA8845															15	55
Insecta	Diptera	Agromyzidae	Phytomyzinae	Phytomyza		ACC1108					1
Insecta	Diptera	Agromyzidae	Phytomyzinae	Phytomyza		ACX2263				38
Insecta	Diptera	Agromyzidae	Phytomyzinae	Phytomyza	Phytomyza aquilonia	ABW5539															1	4
Insecta	Diptera	Anthomyiidae				AAG2471		2
Insecta	Diptera	Anthomyiidae				AAG2488										1			1
Insecta	Diptera	Anthomyiidae				AAG2516													1
Insecta	Diptera	Anthomyiidae				AAN5493													1
Insecta	Diptera	Anthomyiidae				AAP2974										1
Insecta	Diptera	Anthomyiidae				AAU6585									2				1
Insecta	Diptera	Anthomyiidae				ABZ9868						1
Insecta	Diptera	Anthomyiidae				ACA4290						44
Insecta	Diptera	Anthomyiidae				ACE7986								3					1
Insecta	Diptera	Anthomyiidae				ACP6334											1
Insecta	Diptera	Anthomyiidae				ACR1675														1
Insecta	Diptera	Anthomyiidae				ACT0828					6
Insecta	Diptera	Anthomyiidae				ACT1294					13
Insecta	Diptera	Anthomyiidae				ACT2443					1
Insecta	Diptera	Anthomyiidae				ACT2796					6
Insecta	Diptera	Anthomyiidae				ACT8810					4
Insecta	Diptera	Anthomyiidae				ACU4140				7			15		144
Insecta	Diptera	Anthomyiidae				ACU4216								1
Insecta	Diptera	Anthomyiidae				ACU4507							2	2
Insecta	Diptera	Anthomyiidae				ACU4726									1
Insecta	Diptera	Anthomyiidae				ACU5306											11
Insecta	Diptera	Anthomyiidae	Anthomyiinae			AAG2468								1
Insecta	Diptera	Anthomyiidae	Anthomyiinae	Botanophila		AAG6980								3					2
Insecta	Diptera	Anthomyiidae	Anthomyiinae	Botanophila		ACB9247	3							1	2	2
Insecta	Diptera	Anthomyiidae	Anthomyiinae	Botanophila		ACG3932											4
Insecta	Diptera	Anthomyiidae	Anthomyiinae	Botanophila		ACT5040													4
Insecta	Diptera	Anthomyiidae	Anthomyiinae	Botanophila		ACU5304											2
Insecta	Diptera	Anthomyiidae	Anthomyiinae	Botanophila		ACU5462									1
Insecta	Diptera	Anthomyiidae	Anthomyiinae	Botanophila		ACU5484								1
Insecta	Diptera	Anthomyiidae	Anthomyiinae	Botanophila		ACU5485								1
Insecta	Diptera	Anthomyiidae	Anthomyiinae	Botanophila		ADB6748				3
Insecta	Diptera	Anthomyiidae	Anthomyiinae	Botanophila	Botanophila fugax	AAG2462					2			2
Insecta	Diptera	Anthomyiidae	Anthomyiinae	Botanophila	Botanophila helviana	ACC1515	2												1
Insecta	Diptera	Anthomyiidae	Anthomyiinae	Botanophila	Botanophila moriens	ACA4331									2							1
Insecta	Diptera	Anthomyiidae	Anthomyiinae	Botanophila	Botanophila relativa	ACG5832					3
Insecta	Diptera	Anthomyiidae	Anthomyiinae	Botanophila	Botanophila salicis	ACE1098				2				1
Insecta	Diptera	Anthomyiidae	Anthomyiinae	Botanophila	Botanophila sericea	AAL7528				5
Insecta	Diptera	Anthomyiidae	Anthomyiinae	Botanophila	Botanophila varicolor	AAP7591				22	44			6	1
Insecta	Diptera	Anthomyiidae	Anthomyiinae	Botanophila	Botanophila verticella	ACB3852								1
Insecta	Diptera	Anthomyiidae	Anthomyiinae	Chiastocheta	Chiastocheta rotundiventris	ACM6605								1
Insecta	Diptera	Anthomyiidae	Anthomyiinae	Delia		AAL0709				2
Insecta	Diptera	Anthomyiidae	Anthomyiinae	Delia		AAW0131																17
Insecta	Diptera	Anthomyiidae	Anthomyiinae	Delia		AAV4966		6						1
Insecta	Diptera	Anthomyiidae	Anthomyiinae	Delia		ACP0709				84
Insecta	Diptera	Anthomyiidae	Anthomyiinae	Delia		ACR4394					1			1
Insecta	Diptera	Anthomyiidae	Anthomyiinae	Delia		ACT5253	1	1
Insecta	Diptera	Anthomyiidae	Anthomyiinae	Delia		ACU4453											1		1
Insecta	Diptera	Anthomyiidae	Anthomyiinae	Delia		ACU4655									4
Insecta	Diptera	Anthomyiidae	Anthomyiinae	Delia		ACU4835								2
Insecta	Diptera	Anthomyiidae	Anthomyiinae	Delia		ACU4893								1
Insecta	Diptera	Anthomyiidae	Anthomyiinae	Delia		ADH7578				2
Insecta	Diptera	Anthomyiidae	Anthomyiinae	Delia	Delia bucculenta	AAP3547											6		2
Insecta	Diptera	Anthomyiidae	Anthomyiinae	Delia	Delia extensa	ACP2003										1
Insecta	Diptera	Anthomyiidae	Anthomyiinae	Delia	Delia frontella	ACD2979					4			4	13
Insecta	Diptera	Anthomyiidae	Anthomyiinae	Delia	Delia longicauda	AAG2475										1
Insecta	Diptera	Anthomyiidae	Anthomyiinae	Delia	Delia longicauda	ACG3555					3
Insecta	Diptera	Anthomyiidae	Anthomyiinae	Delia	Delia nuda	ACD2177				2
Insecta	Diptera	Anthomyiidae	Anthomyiinae	Delia	Delia pilifemur	ACF6754								1		2
Insecta	Diptera	Anthomyiidae	Anthomyiinae	Delia	Delia pilifemur	ACG1645										1
Insecta	Diptera	Anthomyiidae	Anthomyiinae	Delia	Delia platura	AAA3453										17
Insecta	Diptera	Anthomyiidae	Anthomyiinae	Delia	Delia platura	AAG2511					29	1		1
Insecta	Diptera	Anthomyiidae	Anthomyiinae	Delia	Delia pruinosa	ACD2474								1
Insecta	Diptera	Anthomyiidae	Anthomyiinae	Egle		AAI6228							3		1				2
Insecta	Diptera	Anthomyiidae	Anthomyiinae	Egle		ACF2534								1							5	37
Insecta	Diptera	Anthomyiidae	Anthomyiinae	Egle	Egle concomitans	AAP2975										2
Insecta	Diptera	Anthomyiidae	Anthomyiinae	Egle	Egle parvaeformis	AAI6226	2													4
Insecta	Diptera	Anthomyiidae	Anthomyiinae	Egle	Egle rhinotmeta	ACD2883													1
Insecta	Diptera	Anthomyiidae	Anthomyiinae	Egle	Egle subarctica	ACF9153							6	55
Insecta	Diptera	Anthomyiidae	Anthomyiinae	Heterostylodes		AAQ0585				14				7
Insecta	Diptera	Anthomyiidae	Anthomyiinae	Hydrophoria	Hydrophoria lancifer	AAG2460								2
Insecta	Diptera	Anthomyiidae	Anthomyiinae	Hydrophoria	Hydrophoria lancifer	ADC1814							2	19	1
Insecta	Diptera	Anthomyiidae	Anthomyiinae	Hylemya		ACC0417													1
Insecta	Diptera	Anthomyiidae	Anthomyiinae	Hylemya	Hylemya variata	ACD2813					5
Insecta	Diptera	Anthomyiidae	Anthomyiinae	Lasiomma		ACI8977								12
Insecta	Diptera	Anthomyiidae	Anthomyiinae	Lasiomma		ACZ5374		1					1	13	2		11
Insecta	Diptera	Anthomyiidae	Anthomyiinae	Lasiomma	Lasiomma cuneicorne	AAG2445								2
Insecta	Diptera	Anthomyiidae	Anthomyiinae	Lasiomma	Lasiomma latipenne	ACR0914								6
Insecta	Diptera	Anthomyiidae	Anthomyiinae	Paregle	Paregle coerulescens	ABU6856					2
Insecta	Diptera	Anthomyiidae	Anthomyiinae	Phorbia		ABV5418				7				1
Insecta	Diptera	Anthomyiidae	Anthomyiinae	Phorbia	Phorbia genitalis	ACN5479					3
Insecta	Diptera	Anthomyiidae	Anthomyiinae	Strobilomyia	Strobilomyia anthracina	ACN3917								1
Insecta	Diptera	Anthomyiidae	Anthomyiinae	Zaphne		ACE4683		3									5			3
Insecta	Diptera	Anthomyiidae	Anthomyiinae	Zaphne		ACG4006										8
Insecta	Diptera	Anthomyiidae	Anthomyiinae	Zaphne		ACR6170																2
Insecta	Diptera	Anthomyiidae	Anthomyiinae	Zaphne		ACT2436					10
Insecta	Diptera	Anthomyiidae	Anthomyiinae	Zaphne		ACU4712					2
Insecta	Diptera	Anthomyiidae	Anthomyiinae	Zaphne	Zaphne barbiventris	AAG2501	29	67	23											107
Insecta	Diptera	Anthomyiidae	Anthomyiinae	Zaphne	Zaphne frontata	AAG1723		1		15		7			1							112
Insecta	Diptera	Anthomyiidae	Anthomyiinae	Zaphne	Zaphne lineatocollis	AAG2434											13
Insecta	Diptera	Anthomyiidae	Anthomyiinae	Zaphne	Zaphne occidentalis	ABZ1244											1					10
Insecta	Diptera	Anthomyiidae	Anthomyiinae	Zaphne	Zaphne subarctica	ACE5945		1									1
Insecta	Diptera	Anthomyiidae	Pegomyinae	Alliopsis	Alliopsis billbergi	ACD1327							1	37
Insecta	Diptera	Anthomyiidae	Pegomyinae	Alliopsis	Alliopsis conifrons	ACD1463							2		8
Insecta	Diptera	Anthomyiidae	Pegomyinae	Alliopsis	Alliopsis fractiseta	ACZ2695			3											4
Insecta	Diptera	Anthomyiidae	Pegomyinae	Alliopsis	Alliopsis teriolensis	ACD1324				2			14		10
Insecta	Diptera	Anthomyiidae	Pegomyinae	Eutrichota		AAG2440	1		1						1				1	3	1	7
Insecta	Diptera	Anthomyiidae	Pegomyinae	Eutrichota	Eutrichota pilimana	AAP2968					3								8
Insecta	Diptera	Anthomyiidae	Pegomyinae	Eutrichota	Eutrichota tarsata	T1													1
Insecta	Diptera	Anthomyiidae	Pegomyinae	Myopina	Myopina crassipalpis	ACA4385																1
Insecta	Diptera	Anthomyiidae	Pegomyinae	Paradelia		AAP5045		1													1	31
Insecta	Diptera	Anthomyiidae	Pegomyinae	Pegomya		AAG1782								1
Insecta	Diptera	Anthomyiidae	Pegomyinae	Pegomya		AAG2506								8	2
Insecta	Diptera	Anthomyiidae	Pegomyinae	Pegomya	Pegomya icterica	AAG2477																1
Insecta	Diptera	Anthomyiidae	Pegomyinae	Pegomya	Pegomya terminalis	AAP7583											2
Insecta	Diptera	Anthomyiidae	Pegomyinae	Pegomya	Pegomya transgressa	ACF8344				5					1
Insecta	Diptera	Anthomyiidae	Pegomyinae	Pegoplata	Pegoplata aestiva	AAI3712				15	2		30		13
Insecta	Diptera	Anthomyiidae	Pegomyinae	Pegoplata	Pegoplata infirma	AAL3598							2	3	1
Insecta	Diptera	Anthomyiidae	Pegomyinae	Pegoplata	Pegoplata nigroscutellata	AAN5494										3
Insecta	Diptera	Anthomyiidae	Pegomyinae	Pegoplata	Pegoplata tundrica	AAG2449				3			3		4
Insecta	Diptera	Asilidae				ACU0509					1
Insecta	Diptera	Bibionidae				ACT3708					1
Insecta	Diptera	Bibionidae				ACU5368								2
Insecta	Diptera	Bibionidae				ACU5646								2
Insecta	Diptera	Bibionidae	Bibioninae	Bibio	Bibio nigriventris	ABX1732								325
Insecta	Diptera	Bibionidae	Bibioninae	Bibio	Bibio nigriventris	ABX1733								1
Insecta	Diptera	Bibionidae	Bibioninae	Dilophus	Dilophus femoratus	AAG6648								923
Insecta	Diptera	Brachystomatidae	Trichopezinae	Heleodromia	Heleodromia pullata	AAM6656	1
Insecta	Diptera	Calliphoridae				AAH3029								1
Insecta	Diptera	Calliphoridae				ACT1737					24		5	1	9
Insecta	Diptera	Calliphoridae	Calliphorinae	Bellardia	Bellardia stricta	ABW1871								4
Insecta	Diptera	Calliphoridae	Calliphorinae	Calliphora	Calliphora genarum	AAH3030											2
Insecta	Diptera	Calliphoridae	Calliphorinae	Cynomya	Cynomya mortuorum	AAB0868								1								2
Insecta	Diptera	Calliphoridae	Calliphorinae	Pollenia	Pollenia pediculata	AAG6745								1
Insecta	Diptera	Calliphoridae	Chrysomyinae	Protocalliphora	Protocalliphora tundrae	ACA4554																1
Insecta	Diptera	Calliphoridae	Chrysomyinae	Protophormia	Protophormia atriceps	AAV6375		1														18
Insecta	Diptera	Calliphoridae	Chrysomyinae	Protophormia	Protophormia terraenovae	AAC9614																86
Insecta	Diptera	Canacidae				ACR2777		1
Insecta	Diptera	Carnidae				ACU8333									4
Insecta	Diptera	Carnidae		Meoneura		AAH6446													1
Insecta	Diptera	Carnidae		Meoneura		ACF8791		1		50			11		93
Insecta	Diptera	Carnidae		Meoneura	Meoneura spBOLDAAG6972	AAG6972											1
Insecta	Diptera	Cecidomyiidae				AAH3662			1
Insecta	Diptera	Cecidomyiidae				AAH3765								1
Insecta	Diptera	Cecidomyiidae				AAL7449													5
Insecta	Diptera	Cecidomyiidae				AAM6073													2
Insecta	Diptera	Cecidomyiidae				AAM6080													1
Insecta	Diptera	Cecidomyiidae				AAP5345														1
Insecta	Diptera	Cecidomyiidae				AAQ0654							1
Insecta	Diptera	Cecidomyiidae				AAU6558		1
Insecta	Diptera	Cecidomyiidae				AAU6562	2
Insecta	Diptera	Cecidomyiidae				AAU6563	1
Insecta	Diptera	Cecidomyiidae				AAU6757														2
Insecta	Diptera	Cecidomyiidae				AAU6765	4
Insecta	Diptera	Cecidomyiidae				ABA1233								1						1
Insecta	Diptera	Cecidomyiidae				ABW6090									4
Insecta	Diptera	Cecidomyiidae				ABY1259								1
Insecta	Diptera	Cecidomyiidae				ACA9592													1
Insecta	Diptera	Cecidomyiidae				ACB0674								1
Insecta	Diptera	Cecidomyiidae				ACB1079													1
Insecta	Diptera	Cecidomyiidae				ACB2516							1
Insecta	Diptera	Cecidomyiidae				ACC1599								2
Insecta	Diptera	Cecidomyiidae				ACC5336					1
Insecta	Diptera	Cecidomyiidae				ACC9236								1
Insecta	Diptera	Cecidomyiidae				ACE0458							1
Insecta	Diptera	Cecidomyiidae				ACF1669					4				4
Insecta	Diptera	Cecidomyiidae				ACG7417								1
Insecta	Diptera	Cecidomyiidae				ACI6696								1
Insecta	Diptera	Cecidomyiidae				ACL8531		1
Insecta	Diptera	Cecidomyiidae				ACN0331							5
Insecta	Diptera	Cecidomyiidae				ACN0890								3
Insecta	Diptera	Cecidomyiidae				ACP6308									1
Insecta	Diptera	Cecidomyiidae				ACP6309								1
Insecta	Diptera	Cecidomyiidae				ACP7017					1
Insecta	Diptera	Cecidomyiidae				ACR0556		2
Insecta	Diptera	Cecidomyiidae				ACR3907													5
Insecta	Diptera	Cecidomyiidae				ACR3981													1
Insecta	Diptera	Cecidomyiidae				ACR5849													1
Insecta	Diptera	Cecidomyiidae				ACS9695					1
Insecta	Diptera	Cecidomyiidae				ACT0000													3
Insecta	Diptera	Cecidomyiidae				ACT1079					2
Insecta	Diptera	Cecidomyiidae				ACT3933					7
Insecta	Diptera	Cecidomyiidae				ACT4985					2
Insecta	Diptera	Cecidomyiidae				ACT5028													1
Insecta	Diptera	Cecidomyiidae				ACT5046					38
Insecta	Diptera	Cecidomyiidae				ACT5087					1
Insecta	Diptera	Cecidomyiidae				ACT5252	2
Insecta	Diptera	Cecidomyiidae				ACT8767					2
Insecta	Diptera	Cecidomyiidae				ACT9417					3
Insecta	Diptera	Cecidomyiidae				ACT9482					2
Insecta	Diptera	Cecidomyiidae				ACU0711					4
Insecta	Diptera	Cecidomyiidae				ACU4236								1
Insecta	Diptera	Cecidomyiidae				ACU4374							7
Insecta	Diptera	Cecidomyiidae				ACU4384								1
Insecta	Diptera	Cecidomyiidae				ACU4395											20
Insecta	Diptera	Cecidomyiidae				ACU4416							1
Insecta	Diptera	Cecidomyiidae				ACU4424								1
Insecta	Diptera	Cecidomyiidae				ACU4425									1
Insecta	Diptera	Cecidomyiidae				ACU4428									4
Insecta	Diptera	Cecidomyiidae				ACU4612							1
Insecta	Diptera	Cecidomyiidae				ACU4629								2
Insecta	Diptera	Cecidomyiidae				ACU4682		1	1
Insecta	Diptera	Cecidomyiidae				ACU4749								1
Insecta	Diptera	Cecidomyiidae				ACU4814								1
Insecta	Diptera	Cecidomyiidae				ACU5100											20
Insecta	Diptera	Cecidomyiidae				ACU5222					2
Insecta	Diptera	Cecidomyiidae				ACU5311								1
Insecta	Diptera	Cecidomyiidae				ACU5342					1
Insecta	Diptera	Cecidomyiidae				ACU5360								1
Insecta	Diptera	Cecidomyiidae				ACU6462							1
Insecta	Diptera	Cecidomyiidae				ACU7174							1
Insecta	Diptera	Cecidomyiidae				ACU7305							1
Insecta	Diptera	Cecidomyiidae				ACW2164													1
Insecta	Diptera	Cecidomyiidae				ACY7675		1
Insecta	Diptera	Cecidomyiidae				ACZ3038														7
Insecta	Diptera	Cecidomyiidae				ACZ3689														7
Insecta	Diptera	Cecidomyiidae				ADF6810					1
Insecta	Diptera	Cecidomyiidae				ADF7852					1
Insecta	Diptera	Cecidomyiidae				BA3														1
Insecta	Diptera	Cecidomyiidae				FU1					1
Insecta	Diptera	Cecidomyiidae				FU2					1
Insecta	Diptera	Cecidomyiidae	Cecidomyiinae	Dasineura		ACI8673																5
Insecta	Diptera	Cecidomyiidae	Lestreminae	Neurolyga	Neurolyga ovata	ACN8351																8
Insecta	Diptera	Ceratopogonidae				AAM6193		9
Insecta	Diptera	Ceratopogonidae				AAP9059											39
Insecta	Diptera	Ceratopogonidae				ACI4645										3
Insecta	Diptera	Ceratopogonidae				ACL6375						1
Insecta	Diptera	Ceratopogonidae				ACR7996											59
Insecta	Diptera	Ceratopogonidae				ACU4166		4
Insecta	Diptera	Ceratopogonidae				ACU4207		1
Insecta	Diptera	Ceratopogonidae				ACU4560											20
Insecta	Diptera	Ceratopogonidae				ACU4877											39
Insecta	Diptera	Ceratopogonidae				ACU4914											20
Insecta	Diptera	Ceratopogonidae				ACU4979									15
Insecta	Diptera	Ceratopogonidae				ACU5144									4
Insecta	Diptera	Ceratopogonidae				ACU5175								1
Insecta	Diptera	Ceratopogonidae				ACU5326								1
Insecta	Diptera	Ceratopogonidae				ACU5328								1
Insecta	Diptera	Ceratopogonidae	Ceratopogoninae	Brachypogon		AAG6532																1
Insecta	Diptera	Ceratopogonidae	Ceratopogoninae	Brachypogon		AAL7417		8
Insecta	Diptera	Ceratopogonidae	Ceratopogoninae	Brachypogon		AAL9247		2
Insecta	Diptera	Ceratopogonidae	Ceratopogoninae	Brachypogon		ABW3956								1
Insecta	Diptera	Ceratopogonidae	Ceratopogoninae	Ceratopogon	Ceratopogon abstrusus	AAP6905									5
Insecta	Diptera	Ceratopogonidae	Ceratopogoninae	Ceratopogon	Ceratopogon abstrusus	ACI9186																1
Insecta	Diptera	Ceratopogonidae	Ceratopogoninae	Culicoides		AAM6201		8	1													6
Insecta	Diptera	Ceratopogonidae	Forcipomyiinae	Forcipomyia		AAM6191										1
Insecta	Diptera	Ceratopogonidae	Forcipomyiinae	Forcipomyia		AAN5165		118		13			5		4	4						4
Insecta	Diptera	Ceratopogonidae	Forcipomyiinae	Forcipomyia		AAQ0594											255
Insecta	Diptera	Ceratopogonidae	Forcipomyiinae	Forcipomyia		ACB3306		4
Insecta	Diptera	Ceratopogonidae	Forcipomyiinae	Forcipomyia		ACC3921		15														1
Insecta	Diptera	Ceratopogonidae	Forcipomyiinae	Forcipomyia		ACN2557								1
Insecta	Diptera	Ceratopogonidae	Forcipomyiinae	Forcipomyia	Forcipomyia sp. 4ES	AAM6200		1	1								843					1
Insecta	Diptera	Chironomidae				AAA5306		7
Insecta	Diptera	Chironomidae				AAB9515														1
Insecta	Diptera	Chironomidae				AAC8747														7
Insecta	Diptera	Chironomidae				AAE4990						2
Insecta	Diptera	Chironomidae				AAG5431														2		2
Insecta	Diptera	Chironomidae				AAI4298														3
Insecta	Diptera	Chironomidae				AAM6304		1													2	13
Insecta	Diptera	Chironomidae				ABV0255														1
Insecta	Diptera	Chironomidae				ABZ1783														1
Insecta	Diptera	Chironomidae				ACC1322														1
Insecta	Diptera	Chironomidae				ACG6107														1
Insecta	Diptera	Chironomidae				ACI4506														2
Insecta	Diptera	Chironomidae				ACP4019														1		1
Insecta	Diptera	Chironomidae				ACR0416														3
Insecta	Diptera	Chironomidae				ACR0503	2	3
Insecta	Diptera	Chironomidae				ACR0691													1
Insecta	Diptera	Chironomidae				ACR0727	3
Insecta	Diptera	Chironomidae				ACR2065		1
Insecta	Diptera	Chironomidae				ACR2500		33
Insecta	Diptera	Chironomidae				ACR2635														1
Insecta	Diptera	Chironomidae				ACR4103											78
Insecta	Diptera	Chironomidae				ACR4480		2
Insecta	Diptera	Chironomidae				ACR4590														5
Insecta	Diptera	Chironomidae				ACR4593		4
Insecta	Diptera	Chironomidae				ACR5821															10	17
Insecta	Diptera	Chironomidae				ACS4566									1
Insecta	Diptera	Chironomidae				ACT3435					3
Insecta	Diptera	Chironomidae				ACT4451	30
Insecta	Diptera	Chironomidae				ACU4101							1
Insecta	Diptera	Chironomidae				ACU4190		3
Insecta	Diptera	Chironomidae				ACU4191		2
Insecta	Diptera	Chironomidae				ACU4279		1							5
Insecta	Diptera	Chironomidae				ACU4355											1
Insecta	Diptera	Chironomidae				ACU4413											20
Insecta	Diptera	Chironomidae				ACU4426	1
Insecta	Diptera	Chironomidae				ACU4609									8
Insecta	Diptera	Chironomidae				ACU4635			1
Insecta	Diptera	Chironomidae				ACU4958												1
Insecta	Diptera	Chironomidae				ACU5171											1
Insecta	Diptera	Chironomidae				ACU5253								1
Insecta	Diptera	Chironomidae				ACU5263									1
Insecta	Diptera	Chironomidae				ACU5353				288					9
Insecta	Diptera	Chironomidae				ACU5354				13					82
Insecta	Diptera	Chironomidae				ACU5458									4
Insecta	Diptera	Chironomidae				ACU6172									4
Insecta	Diptera	Chironomidae				ACU6989			2
Insecta	Diptera	Chironomidae				ACZ2593														4
Insecta	Diptera	Chironomidae				ACZ2911														1
Insecta	Diptera	Chironomidae				ACZ3461														1
Insecta	Diptera	Chironomidae				ACZ3476														15
Insecta	Diptera	Chironomidae				ACZ3522														1
Insecta	Diptera	Chironomidae				BA2														1
Insecta	Diptera	Chironomidae	Chironominae			ACI5835			2								1
Insecta	Diptera	Chironomidae	Chironominae			ACR3338		1	6
Insecta	Diptera	Chironomidae	Chironominae	Chironomus		AAC0592	1	8												2
Insecta	Diptera	Chironomidae	Chironominae	Chironomus		AAC0596			5													4
Insecta	Diptera	Chironomidae	Chironominae	Chironomus		ADL5630		3	1
Insecta	Diptera	Chironomidae	Chironominae	Chironomus	Chironomus sp. 8TE	AAC0595		1	1
Insecta	Diptera	Chironomidae	Chironominae	Dicrotendipes	Dicrotendipes modestus	ACE8918			3
Insecta	Diptera	Chironomidae	Chironominae	Paratanytarsus		ACR4514			4
Insecta	Diptera	Chironomidae	Chironominae	Paratanytarsus		ACU4845		2
Insecta	Diptera	Chironomidae	Chironominae	Paratanytarsus	Paratanytarsus laccophilus	ACF2457		11									1
Insecta	Diptera	Chironomidae	Chironominae	Paratanytarsus	Paratanytarsus sp.	AAM5371		2
Insecta	Diptera	Chironomidae	Chironominae	Paratanytarsus	Paratanytarsus sp.	AAP6582			3
Insecta	Diptera	Chironomidae	Chironominae	Paratanytarsus	Paratanytarsus sp. 1ES	AAE3676		1
Insecta	Diptera	Chironomidae	Chironominae	Paratanytarsus	Paratanytarsus sp. TE04	AAI2607			1
Insecta	Diptera	Chironomidae	Chironominae	Tanytarsus		AAU4445		1
Insecta	Diptera	Chironomidae	Chironominae	Tanytarsus	Tanytarsus gracilentus	AAD8860			1
Insecta	Diptera	Chironomidae	Chironominae	Tanytarsus	Tanytarsus gracilentus	AAU0266		1
Insecta	Diptera	Chironomidae	Diamesinae	Diamesa		AAB1737																1
Insecta	Diptera	Chironomidae	Diamesinae	Diamesa		AAL5960															1	1
Insecta	Diptera	Chironomidae	Diamesinae	Diamesa	Diamesa chorea	AAM0255																1
Insecta	Diptera	Chironomidae	Orthocladiinae			AAD4187												3
Insecta	Diptera	Chironomidae	Orthocladiinae			AAG5491		1
Insecta	Diptera	Chironomidae	Orthocladiinae			AAL7118																2
Insecta	Diptera	Chironomidae	Orthocladiinae			AAL9425		6														2
Insecta	Diptera	Chironomidae	Orthocladiinae			AAM6302											1
Insecta	Diptera	Chironomidae	Orthocladiinae			AAM6307		1														3
Insecta	Diptera	Chironomidae	Orthocladiinae			AAP1832							1
Insecta	Diptera	Chironomidae	Orthocladiinae			AAU6766									5
Insecta	Diptera	Chironomidae	Orthocladiinae			ACB2548							1
Insecta	Diptera	Chironomidae	Orthocladiinae			ACG3235															2	14
Insecta	Diptera	Chironomidae	Orthocladiinae			ACI5644													3
Insecta	Diptera	Chironomidae	Orthocladiinae			ACR3977			1
Insecta	Diptera	Chironomidae	Orthocladiinae			ACR5912											20
Insecta	Diptera	Chironomidae	Orthocladiinae			ACT4636																2
Insecta	Diptera	Chironomidae	Orthocladiinae	Allocladius	Allocladius nanseni	AAL1593		2	1													14
Insecta	Diptera	Chironomidae	Orthocladiinae	Allocladius	Allocladius sp. 1ES	AAF8904		5										1
Insecta	Diptera	Chironomidae	Orthocladiinae	Bryophaenocladius	Bryophaenocladius inconstans	AAF6748								1
Insecta	Diptera	Chironomidae	Orthocladiinae	Bryophaenocladius	Bryophaenocladius sp. 1ES	AAI3856									1
Insecta	Diptera	Chironomidae	Orthocladiinae	Bryophaenocladius	Bryophaenocladius sp. 2ES	AAQ2044								5
Insecta	Diptera	Chironomidae	Orthocladiinae	Bryophaenocladius	Bryophaenocladius sp. 7ES	AAI4194											20
Insecta	Diptera	Chironomidae	Orthocladiinae	Chaetocladius		AAL9858																1
Insecta	Diptera	Chironomidae	Orthocladiinae	Corynoneura		AAB0079		1												3		2
Insecta	Diptera	Chironomidae	Orthocladiinae	Corynoneura		ACP2972		1
Insecta	Diptera	Chironomidae	Orthocladiinae	Corynoneura		ACU4827		22
Insecta	Diptera	Chironomidae	Orthocladiinae	Corynoneura	Corynoneura sp. 1ES	ABZ8189	1	5	12											1
Insecta	Diptera	Chironomidae	Orthocladiinae	Corynoneura	Corynoneura sp. 3ES	AAB0080														1		165
Insecta	Diptera	Chironomidae	Orthocladiinae	Corynoneura	Corynoneura sp. 7ES	AAB0075		2	3
Insecta	Diptera	Chironomidae	Orthocladiinae	Corynoneura	Corynoneura sp. 8ES	AAG5432														3		1
Insecta	Diptera	Chironomidae	Orthocladiinae	Cricotopus		AAI6025																1
Insecta	Diptera	Chironomidae	Orthocladiinae	Cricotopus		AAL7378																2
Insecta	Diptera	Chironomidae	Orthocladiinae	Cricotopus	Cricotopus bicinctus	AAI6018							1
Insecta	Diptera	Chironomidae	Orthocladiinae	Cricotopus	Cricotopus obnixus	AAA5307		1	4											2
Insecta	Diptera	Chironomidae	Orthocladiinae	Cricotopus	Cricotopus obnixus	AAA5311		2	1
Insecta	Diptera	Chironomidae	Orthocladiinae	Cricotopus	Cricotopus tibialis	AAB7294												29
Insecta	Diptera	Chironomidae	Orthocladiinae	GenusC		AAM7063							1							2
Insecta	Diptera	Chironomidae	Orthocladiinae	Gymnometriocnemus		AAE3567								92
Insecta	Diptera	Chironomidae	Orthocladiinae	Gymnometriocnemus		AAI1981				13					1
Insecta	Diptera	Chironomidae	Orthocladiinae	Gymnometriocnemus		AAI4195					1			1
Insecta	Diptera	Chironomidae	Orthocladiinae	Gymnometriocnemus		AAU6760													2	8
Insecta	Diptera	Chironomidae	Orthocladiinae	Gymnometriocnemus		ACF6807								3
Insecta	Diptera	Chironomidae	Orthocladiinae	Hydrosmittia	Hydrosmittia oxoniana	AAG1014												2				9
Insecta	Diptera	Chironomidae	Orthocladiinae	Hydrosmittia	Hydrosmittia sp. 1ES	AAX6922												8
Insecta	Diptera	Chironomidae	Orthocladiinae	Krenosmittia	Krenosmittia halvorseni	AAE5796		3
Insecta	Diptera	Chironomidae	Orthocladiinae	Krenosmittia	Krenosmittia halvorseni	ACX3609		25
Insecta	Diptera	Chironomidae	Orthocladiinae	Limnophyes		AAB1807				50
Insecta	Diptera	Chironomidae	Orthocladiinae	Limnophyes		AAM6308	3	66	31											2		108
Insecta	Diptera	Chironomidae	Orthocladiinae	Limnophyes		AAQ0626											20
Insecta	Diptera	Chironomidae	Orthocladiinae	Limnophyes		ACC2906		1	1
Insecta	Diptera	Chironomidae	Orthocladiinae	Limnophyes		ACI8616																2
Insecta	Diptera	Chironomidae	Orthocladiinae	Limnophyes		ACU4591									12
Insecta	Diptera	Chironomidae	Orthocladiinae	Limnophyes		ACU4735		15
Insecta	Diptera	Chironomidae	Orthocladiinae	Limnophyes		ACU5176									29
Insecta	Diptera	Chironomidae	Orthocladiinae	Limnophyes	Limnophyes aagaardi	AAE1026									15		20
Insecta	Diptera	Chironomidae	Orthocladiinae	Limnophyes	Limnophyes asquamatus	AAD1720		3		25			1							20		6
Insecta	Diptera	Chironomidae	Orthocladiinae	Limnophyes	Limnophyes asquamatus	AAU6762																10
Insecta	Diptera	Chironomidae	Orthocladiinae	Limnophyes	Limnophyes bidumus	AAJ2138				739					29
Insecta	Diptera	Chironomidae	Orthocladiinae	Limnophyes	Limnophyes brachytomus	AAB7912		7						7	21			2				36
Insecta	Diptera	Chironomidae	Orthocladiinae	Limnophyes	Limnophyes brachytomus	AAM6299		19
Insecta	Diptera	Chironomidae	Orthocladiinae	Limnophyes	Limnophyes brachytomus	ACI8602																9
Insecta	Diptera	Chironomidae	Orthocladiinae	Limnophyes	Limnophyes brachytomus	ACM4349																37
Insecta	Diptera	Chironomidae	Orthocladiinae	Limnophyes	Limnophyes edwardsi	AAB9700									5
Insecta	Diptera	Chironomidae	Orthocladiinae	Limnophyes	Limnophyes eltoni	AAE6393									4			4
Insecta	Diptera	Chironomidae	Orthocladiinae	Limnophyes	Limnophyes minimus	AAA8202							1	2	8
Insecta	Diptera	Chironomidae	Orthocladiinae	Limnophyes	Limnophyes minimus	AAM6300		26	12								333
Insecta	Diptera	Chironomidae	Orthocladiinae	Limnophyes	Limnophyes minimus	ABZ1847											7139					9
Insecta	Diptera	Chironomidae	Orthocladiinae	Limnophyes	Limnophyes natalensis	ACT1270							1
Insecta	Diptera	Chironomidae	Orthocladiinae	Limnophyes	Limnophyes ninae	AAU3704																13
Insecta	Diptera	Chironomidae	Orthocladiinae	Limnophyes	Limnophyes pumilio	AAC5203												33
Insecta	Diptera	Chironomidae	Orthocladiinae	Limnophyes	Limnophyes pumilio	AAL9235		25														4
Insecta	Diptera	Chironomidae	Orthocladiinae	Limnophyes	Limnophyes pumilio	ACR6116									8
Insecta	Diptera	Chironomidae	Orthocladiinae	Limnophyes	Limnophyes schnelli	AAC9278				13			1		12
Insecta	Diptera	Chironomidae	Orthocladiinae	Metriocnemus		AAA9438												1
Insecta	Diptera	Chironomidae	Orthocladiinae	Metriocnemus		ACC5452		1												1		3
Insecta	Diptera	Chironomidae	Orthocladiinae	Metriocnemus		ACI9124																2
Insecta	Diptera	Chironomidae	Orthocladiinae	Metriocnemus		ACP5239																1
Insecta	Diptera	Chironomidae	Orthocladiinae	Metriocnemus	Metriocnemus eurynotus	AAB8860		1
Insecta	Diptera	Chironomidae	Orthocladiinae	Metriocnemus	Metriocnemus eurynotus	ACJ5124												5
Insecta	Diptera	Chironomidae	Orthocladiinae	Metriocnemus	Metriocnemus sp. 1ES	AAA9429	1		2									35				1
Insecta	Diptera	Chironomidae	Orthocladiinae	Metriocnemus	Metriocnemus ursinus	AAA9434												15
Insecta	Diptera	Chironomidae	Orthocladiinae	Nanocladius	Nanocladius dichromus	AAF7613			1
Insecta	Diptera	Chironomidae	Orthocladiinae	Orthocladius		AAG5434	1
Insecta	Diptera	Chironomidae	Orthocladiinae	Orthocladius		AAU6556											1
Insecta	Diptera	Chironomidae	Orthocladiinae	Orthocladius		ADL9709		2				19
Insecta	Diptera	Chironomidae	Orthocladiinae	Orthocladius	Orthocladius consobrinus	AAB2230												25
Insecta	Diptera	Chironomidae	Orthocladiinae	Orthocladius	Orthocladius sp. 15TE	AAM5390								2
Insecta	Diptera	Chironomidae	Orthocladiinae	OrthoGenusA		AAG0990				13
Insecta	Diptera	Chironomidae	Orthocladiinae	Paraphaenocladius		AAU6742		1	1					4
Insecta	Diptera	Chironomidae	Orthocladiinae	Paraphaenocladius		ABW1311			3
Insecta	Diptera	Chironomidae	Orthocladiinae	Paraphaenocladius		ACF8768								4	4
Insecta	Diptera	Chironomidae	Orthocladiinae	Paraphaenocladius		ACJ1112							1		4
Insecta	Diptera	Chironomidae	Orthocladiinae	Paraphaenocladius	Paraphaenocladius brevinervis	AAE3721	1		4													2
Insecta	Diptera	Chironomidae	Orthocladiinae	Paraphaenocladius	Paraphaenocladius impensus	AAC4201									5					1		85
Insecta	Diptera	Chironomidae	Orthocladiinae	Paraphaenocladius	Paraphaenocladius impensus	AAQ2297									17
Insecta	Diptera	Chironomidae	Orthocladiinae	Paraphaenocladius	Paraphaenocladius impensus	ACI8078		8
Insecta	Diptera	Chironomidae	Orthocladiinae	Paraphaenocladius	Paraphaenocladius sp. 2ES	AAV6218		4	1
Insecta	Diptera	Chironomidae	Orthocladiinae	Prosmittia	Prosmittia jemtlandica	ACI8976	3		1													2
Insecta	Diptera	Chironomidae	Orthocladiinae	Prosmittia	Prosmittia jemtlandica	ACI8979		3														2
Insecta	Diptera	Chironomidae	Orthocladiinae	Psectrocladius		AAD4703												27				5
Insecta	Diptera	Chironomidae	Orthocladiinae	Psectrocladius	Psectrocladius barbimanus	AAD0483												2
Insecta	Diptera	Chironomidae	Orthocladiinae	Pseudorthocladius	Pseudorthocladius curtistylus	AAF7013							1	10	19
Insecta	Diptera	Chironomidae	Orthocladiinae	Pseudorthocladius	Pseudorthocladius pilosipennis	AAL1600							2
Insecta	Diptera	Chironomidae	Orthocladiinae	Rheocricotopus	Rheocricotopus chapmani	AAI0295									12
Insecta	Diptera	Chironomidae	Orthocladiinae	Rheocricotopus	Rheocricotopus chapmani	AAU3407																1
Insecta	Diptera	Chironomidae	Orthocladiinae	Smittia		AAG1015												2				2
Insecta	Diptera	Chironomidae	Orthocladiinae	Smittia		AAG3901									4
Insecta	Diptera	Chironomidae	Orthocladiinae	Smittia		AAM6303		1													55	179
Insecta	Diptera	Chironomidae	Orthocladiinae	Smittia		AAU6555	2		2											38
Insecta	Diptera	Chironomidae	Orthocladiinae	Smittia		AAU6749	10												11		19	267
Insecta	Diptera	Chironomidae	Orthocladiinae	Smittia		ABA7010		9							4						1	8
Insecta	Diptera	Chironomidae	Orthocladiinae	Smittia		ABA7011	52														13	201
Insecta	Diptera	Chironomidae	Orthocladiinae	Smittia		ACI7905															8	32
Insecta	Diptera	Chironomidae	Orthocladiinae	Smittia		ACI8913															1	1
Insecta	Diptera	Chironomidae	Orthocladiinae	Smittia		ACI9123																1
Insecta	Diptera	Chironomidae	Orthocladiinae	Smittia		ACI9125																23
Insecta	Diptera	Chironomidae	Orthocladiinae	Smittia		ACO4167	1			13			1		8
Insecta	Diptera	Chironomidae	Orthocladiinae	Smittia		ACP4114												1				15
Insecta	Diptera	Chironomidae	Orthocladiinae	Smittia		ACQ9951			1
Insecta	Diptera	Chironomidae	Orthocladiinae	Smittia		ACR0005		17	1
Insecta	Diptera	Chironomidae	Orthocladiinae	Smittia		ACT4493																1
Insecta	Diptera	Chironomidae	Orthocladiinae	Smittia		ACU5033		2
Insecta	Diptera	Chironomidae	Orthocladiinae	Smittia	Smittia brevipennis	AAF4816														2
Insecta	Diptera	Chironomidae	Orthocladiinae	Smittia	Smittia cf. extrema	ACI8982		1														2
Insecta	Diptera	Chironomidae	Orthocladiinae	Smittia	Smittia edwardsi	AAF4817																1
Insecta	Diptera	Chironomidae	Orthocladiinae	Smittia	Smittia extrema	AAE8704		1										4			9	125
Insecta	Diptera	Chironomidae	Orthocladiinae	Smittia	Smittia longicosta	AAF4815												55
Insecta	Diptera	Chironomidae	Orthocladiinae	Smittia	Smittia sp. 16ES	AAB0375	1		1						4
Insecta	Diptera	Chironomidae	Orthocladiinae	Smittia	Smittia sp. 24ES	AAG3902							1	3
Insecta	Diptera	Chironomidae	Orthocladiinae	Smittia	Smittia sp. 26ES	ACA0346												2
Insecta	Diptera	Chironomidae	Orthocladiinae	Smittia	Smittia sp. 27ES	ACA0411					2				13
Insecta	Diptera	Chironomidae	Orthocladiinae	Smittia	Smittia sp. 28ES	AAU6581		2	1
Insecta	Diptera	Chironomidae	Orthocladiinae	Smittia	Smittia sp. 2ES	AAJ3817		4										5			2	18
Insecta	Diptera	Chironomidae	Orthocladiinae	Smittia	Smittia sp. 3ES	AAB0374	1		1				1		8
Insecta	Diptera	Chironomidae	Orthocladiinae	Smittia	Smittia sp. 5ES	AAG3904												9
Insecta	Diptera	Chironomidae	Orthocladiinae	Smittia	Smittia sp. 9ES	AAM7061								1
Insecta	Diptera	Chironomidae	Orthocladiinae	Tavastia		AAH2946		2					2
Insecta	Diptera	Chironomidae	Orthocladiinae	Thienemanniella		AAC9734				13
Insecta	Diptera	Chironomidae	Orthocladiinae	Thienemanniella	Thienemanniella obscura	ACA8867		6
Insecta	Diptera	Chironomidae	Orthocladiinae	Thienemanniella	Thienemanniella sp. 2TE	AAV3049											39
Insecta	Diptera	Chironomidae	Orthocladiinae	Thienemanniella	Thienemanniella vittata	AAF7734							1
Insecta	Diptera	Chironomidae	Tanypodinae	Procladius		AAG5430																2
Insecta	Diptera	Chloropidae				AAH4161										1
Insecta	Diptera	Chloropidae				ACT4568					2
Insecta	Diptera	Chloropidae	Chloropinae	Pseudopachychaeta	Pseudopachychaeta ruficeps	ACF4083							1
Insecta	Diptera	Chloropidae	Chloropinae	Thaumatomyia	Thaumatomyia trifasciata	AAG4705									9		1
Insecta	Diptera	Chloropidae	Oscinellinae	Aphanotrigonum		ACB9088					1
Insecta	Diptera	Chloropidae	Oscinellinae	Conioscinella		AAG6803											99
Insecta	Diptera	Chloropidae	Oscinellinae	Dasyopa		AAG1504										2
Insecta	Diptera	Chloropidae	Oscinellinae	Elachiptera		AAP3561							1
Insecta	Diptera	Chloropidae	Oscinellinae	Elachiptera	Elachiptera decipiens	AAH4164							2		4
Insecta	Diptera	Chloropidae	Oscinellinae	Lasiambia	Lasiambia palposa	ACD1382					1
Insecta	Diptera	Chloropidae	Oscinellinae	Oscinella		AAB1148					14
Insecta	Diptera	Chloropidae	Oscinellinae	Oscinella		AAB1152								4	81
Insecta	Diptera	Chloropidae	Oscinellinae	Oscinella		AAG1522											5
Insecta	Diptera	Chloropidae	Oscinellinae	Oscinella		ABZ3875				63	3				4
Insecta	Diptera	Chloropidae	Oscinellinae	Oscinella		ACT2342					24
Insecta	Diptera	Chloropidae	Oscinellinae	Tricimba		ABZ8079								2		1			1
Insecta	Diptera	Chloropidae	Oscinellinae	Tricimba		ADA5100													1
Insecta	Diptera	Chloropidae	Oscinellinae	Tricimba	Tricimba melancholica	AAG1503										5
Insecta	Diptera	Culicidae	Culicinae			AAA6148													1
Insecta	Diptera	Culicidae	Culicinae	Aedes		AAA3748				2				1	1		10
Insecta	Diptera	Culicidae	Culicinae	Aedes		AAA3750		11					3				11		21	1		69
Insecta	Diptera	Dolichopodidae				AAM6793											14
Insecta	Diptera	Dolichopodidae				AAU6576											5
Insecta	Diptera	Dolichopodidae				ACU4242											4
Insecta	Diptera	Dolichopodidae	Diaphorinae	Chrysotus		AAG6860		114									1
Insecta	Diptera	Dolichopodidae	Diaphorinae	Chrysotus		AAG9725													1
Insecta	Diptera	Dolichopodidae	Dolichopodinae	Dolichopus		AAG9610													1
Insecta	Diptera	Dolichopodidae	Dolichopodinae	Dolichopus		ACA4620									8
Insecta	Diptera	Dolichopodidae	Dolichopodinae	Dolichopus	Dolichopus flavipes	AAG9618											3
Insecta	Diptera	Dolichopodidae	Dolichopodinae	Dolichopus	Dolichopus maculipennis	ACP3845											32
Insecta	Diptera	Dolichopodidae	Dolichopodinae	Dolichopus	Dolichopus maculipennis	ACW8608											179
Insecta	Diptera	Dolichopodidae	Dolichopodinae	Dolichopus	Dolichopus nigrilineatus	AAG9624										1
Insecta	Diptera	Dolichopodidae	Dolichopodinae	Dolichopus	Dolichopus nudus	AAG9723									1
Insecta	Diptera	Dolichopodidae	Dolichopodinae	Dolichopus	Dolichopus rupestris	ACG1177				96					29
Insecta	Diptera	Dolichopodidae	Hydrophorinae	Hydrophorus	Hydrophorus alpinus	AAM6792			1
Insecta	Diptera	Dolichopodidae	Rhaphiinae	Rhaphium		AAP6334											1
Insecta	Diptera	Dolichopodidae	Rhaphiinae	Rhaphium		ACB3336									1
Insecta	Diptera	Dolichopodidae	Rhaphiinae	Rhaphium		ACU4351								2
Insecta	Diptera	Dolichopodidae	Rhaphiinae	Rhaphium		ACU4860									14
Insecta	Diptera	Dolichopodidae	Rhaphiinae	Rhaphium		ACU5036		10	1
Insecta	Diptera	Dolichopodidae	Sympycninae	Campsicnemus	Campsicnemus compeditus	AAP1861											1
Insecta	Diptera	Empididae				ACT9543					1
Insecta	Diptera	Empididae	Empidinae	Empis		AAL8968				3				1	2
Insecta	Diptera	Empididae	Empidinae	Hilara		AAF9814									15
Insecta	Diptera	Empididae	Empidinae	Hilara	Hilara bistriata	ACG1582								7
Insecta	Diptera	Empididae	Empidinae	Rhamphomyia		AAF9804		63														26
Insecta	Diptera	Empididae	Empidinae	Rhamphomyia		AAF9880							1	35	1
Insecta	Diptera	Empididae	Empidinae	Rhamphomyia		AAL8967											2
Insecta	Diptera	Empididae	Empidinae	Rhamphomyia		AAP1853											1
Insecta	Diptera	Empididae	Empidinae	Rhamphomyia		AAP8088										1
Insecta	Diptera	Empididae	Empidinae	Rhamphomyia		AAW0121		25													3	123
Insecta	Diptera	Empididae	Empidinae	Rhamphomyia		ACB3119								1
Insecta	Diptera	Empididae	Empidinae	Rhamphomyia		ACL2231			52
Insecta	Diptera	Empididae	Empidinae	Rhamphomyia		ACL3002		4	1
Insecta	Diptera	Empididae	Empidinae	Rhamphomyia		ACL4572											10
Insecta	Diptera	Empididae	Empidinae	Rhamphomyia		ACP1582				156					18
Insecta	Diptera	Empididae	Empidinae	Rhamphomyia	Rhamphomyia caudata	ACG1802							49		1
Insecta	Diptera	Empididae	Empidinae	Rhamphomyia	Rhamphomyia filicauda	ACS9731																1
Insecta	Diptera	Empididae	Empidinae	Rhamphomyia	Rhamphomyia hoeli	AAM6657	3		21												1	22
Insecta	Diptera	Empididae	Empidinae	Rhamphomyia	Rhamphomyia hybotina	ACB3294				13
Insecta	Diptera	Empididae	Empidinae	Rhamphomyia	Rhamphomyia sulcata	ACG1748								7
Insecta	Diptera	Empididae	Empidinae	Rhamphomyia	Rhamphomyia sulcatina	ACC4845								1
Insecta	Diptera	Empididae	Empidinae	Rhamphomyia	Rhamphomyia umbripennis	ACD9528									1
Insecta	Diptera	Fanniidae	Fanniinae	Fannia		AAD9983									3
Insecta	Diptera	Fanniidae	Fanniinae	Fannia		AAG6901								1
Insecta	Diptera	Fanniidae	Fanniinae	Fannia		ABV8154								2
Insecta	Diptera	Fanniidae	Fanniinae	Fannia		ACU4936								3
Insecta	Diptera	Fanniidae	Fanniinae	Fannia		KL2										1
Insecta	Diptera	Fanniidae	Fanniinae	Fannia	Fannia abrupta	ACZ7459								2
Insecta	Diptera	Fanniidae	Fanniinae	Fannia	Fannia atripes	AAD9984									2
Insecta	Diptera	Fanniidae	Fanniinae	Fannia	Fannia lugubrina	AAJ0305									1
Insecta	Diptera	Fanniidae	Fanniinae	Fannia	Fannia postica	ACG3518								2	1				1
Insecta	Diptera	Fanniidae	Fanniinae	Fannia	Fannia ringdahlana	ACB3803								1
Insecta	Diptera	Fanniidae	Fanniinae	Fannia	Fannia scalaris	ACQ9917									1
Insecta	Diptera	Fanniidae	Fanniinae	Fannia	Fannia subpellucens	ACD3028								1
Insecta	Diptera	Fanniidae	Fanniinae	Fannia	Fannia ungulata	AAL5108													3
Insecta	Diptera	Heleomyzidae				ACM2720														2
Insecta	Diptera	Heleomyzidae	Borboropsinae	Borboropsis	Borboropsis puberula	AAU6650									4
Insecta	Diptera	Heleomyzidae	Heleomyzinae	Heleomyza		ABA4085								3
Insecta	Diptera	Heleomyzidae	Heleomyzinae	Neoleria	Neoleria prominens	AAP6808		1
Insecta	Diptera	Heleomyzidae	Heleomyzinae	Oecothea		AAM7341											1
Insecta	Diptera	Heleomyzidae	Heteromyzinae	Tephrochlamys	Tephrochlamys laeta	ACF7381								1
Insecta	Diptera	Heleomyzidae	Suilliinae			AAG0459								1
Insecta	Diptera	Heleomyzidae	Suilliinae	Suillia		AAV8347									1
Insecta	Diptera	Hybotidae				ACT4567					2
Insecta	Diptera	Hybotidae	Tachydromiinae	Platypalpus		ACB3290									8
Insecta	Diptera	Hybotidae	Tachydromiinae	Platypalpus		ACB9728								5
Insecta	Diptera	Hybotidae	Tachydromiinae	Platypalpus		ACU4115											1
Insecta	Diptera	Hybotidae	Tachydromiinae	Platypalpus	Platypalpus nigritarsis	ACB3389								1
Insecta	Diptera	Iteaphila-group		Anthepiscopus		ACD8795										3
Insecta	Diptera	Iteaphila-group		Iteaphila	Iteaphila macquarti	AAL8966								2
Insecta	Diptera	Iteaphila-group		Iteaphila	Iteaphila orchestris	ABA0544										10
Insecta	Diptera	Lauxaniidae	Lauxaniinae	Lauxania	Lauxania shewelli	ACZ5294										32
Insecta	Diptera	Limoniidae				ACR6300			3
Insecta	Diptera	Limoniidae	Chioneinae	Symplecta		AAF3140		1
Insecta	Diptera	Limoniidae	Chioneinae	Symplecta	Symplecta hybrida	AAZ4292			1
Insecta	Diptera	Limoniidae	Chioneinae	Symplecta	Symplecta meigeni	ABV4390									5
Insecta	Diptera	Limoniidae	Dactylolabinae	Dactylolabis	Dactylolabis rhicnoptiloides	AAI1324		1
Insecta	Diptera	Limoniidae	Limoniinae	Dicranomyia		ABV3908											2
Insecta	Diptera	Micropezidae				AAM7324											1
Insecta	Diptera	Milichiidae	Madizinae	Phyllomyza	Phyllomyza securicornis	ACB3405								2
Insecta	Diptera	Muscidae				AAM9108														28
Insecta	Diptera	Muscidae				AAX2545								4
Insecta	Diptera	Muscidae				ACB3279					5
Insecta	Diptera	Muscidae				ACT2309					7
Insecta	Diptera	Muscidae				ACT5038					28
Insecta	Diptera	Muscidae				ACZ2592														10
Insecta	Diptera	Muscidae				ACZ2829														1
Insecta	Diptera	Muscidae				ACZ3460														9
Insecta	Diptera	Muscidae				Z3																1
Insecta	Diptera	Muscidae	Azeliinae	Drymeia		AAD7664	124	25	9										2		17	1360
Insecta	Diptera	Muscidae	Azeliinae	Drymeia		ACT4566																1
Insecta	Diptera	Muscidae	Azeliinae	Drymeia	Drymeia groenlandica	AAL9801															2	339
Insecta	Diptera	Muscidae	Azeliinae	Drymeia	Drymeia quadrisetosa	AAC1021					2
Insecta	Diptera	Muscidae	Azeliinae	Drymeia	Drymeia similis	AAG1776										1
Insecta	Diptera	Muscidae	Azeliinae	Hydrotaea	Hydrotaea armipes	AAG6908										1
Insecta	Diptera	Muscidae	Azeliinae	Thricops		AAB6566										64
Insecta	Diptera	Muscidae	Azeliinae	Thricops		ABY7837		1		131	29		70	5	121	1
Insecta	Diptera	Muscidae	Azeliinae	Thricops		ACM3152				24	2		4	12	13
Insecta	Diptera	Muscidae	Azeliinae	Thricops	Thricops aculeipes	ABZ5606				15	2
Insecta	Diptera	Muscidae	Azeliinae	Thricops	Thricops cunctans	AAK1780				15	1		69	39	41
Insecta	Diptera	Muscidae	Azeliinae	Thricops	Thricops nigritellus	AAK1776				7	5			34
Insecta	Diptera	Muscidae	Azeliinae	Thricops	Thricops semicinereus	ABV4563								8
Insecta	Diptera	Muscidae	Coenosiinae	Coenosia		AAG1698											1
Insecta	Diptera	Muscidae	Coenosiinae	Coenosia		ABW0085
Insecta	Diptera	Muscidae	Coenosiinae	Coenosia		ACD2555					2
Insecta	Diptera	Muscidae	Coenosiinae	Coenosia		ACT9286					5
Insecta	Diptera	Muscidae	Coenosiinae	Coenosia	Coenosia atritibia	AAL6947		16
Insecta	Diptera	Muscidae	Coenosiinae	Coenosia	Coenosia campestris	AAC1880										1
Insecta	Diptera	Muscidae	Coenosiinae	Coenosia	Coenosia comita	AAB7602											6
Insecta	Diptera	Muscidae	Coenosiinae	Coenosia	Coenosia obscuricula	ACQ5176					125
Insecta	Diptera	Muscidae	Coenosiinae	Coenosia	Coenosia octopunctata	AAC6280									25		17
Insecta	Diptera	Muscidae	Coenosiinae	Coenosia	Coenosia tarsata	AAJ7001		12
Insecta	Diptera	Muscidae	Coenosiinae	Limnophora		AAC2702											3
Insecta	Diptera	Muscidae	Coenosiinae	Limnophora	Limnophora groenlandica	AAC6873						1			1
Insecta	Diptera	Muscidae	Coenosiinae	Limnophora	Limnophora pandellei	ACD8698										1
Insecta	Diptera	Muscidae	Coenosiinae	Limnophora	Limnophora rotundata	AAB9451											40
Insecta	Diptera	Muscidae	Coenosiinae	Limnophora	Limnophora uniseta	AAB9421									3		7
Insecta	Diptera	Muscidae	Coenosiinae	Spilogona		AAG1688		11							5
Insecta	Diptera	Muscidae	Coenosiinae	Spilogona		AAL9573											1
Insecta	Diptera	Muscidae	Coenosiinae	Spilogona		AAM9109	9	75	35			2								107	41	1184
Insecta	Diptera	Muscidae	Coenosiinae	Spilogona		AAU5039	6								5		1			4
Insecta	Diptera	Muscidae	Coenosiinae	Spilogona		ACF0384						32			12	3
Insecta	Diptera	Muscidae	Coenosiinae	Spilogona		ACI9088										1
Insecta	Diptera	Muscidae	Coenosiinae	Spilogona		ACU4360								1
Insecta	Diptera	Muscidae	Coenosiinae	Spilogona		ACU4793									4
Insecta	Diptera	Muscidae	Coenosiinae	Spilogona		ACU5218			1								1
Insecta	Diptera	Muscidae	Coenosiinae	Spilogona	Spilogona almqvistii	AAM9104			3													38
Insecta	Diptera	Muscidae	Coenosiinae	Spilogona	Spilogona alpica	ACG4892				2			1
Insecta	Diptera	Muscidae	Coenosiinae	Spilogona	Spilogona brunneisquama	ACB3086				2				5	8
Insecta	Diptera	Muscidae	Coenosiinae	Spilogona	Spilogona contractifrons	AAB5278								2			1
Insecta	Diptera	Muscidae	Coenosiinae	Spilogona	Spilogona deflorata	AAM9111		1	2													5
Insecta	Diptera	Muscidae	Coenosiinae	Spilogona	Spilogona denigrata	ACE1123								1
Insecta	Diptera	Muscidae	Coenosiinae	Spilogona	Spilogona denudata	AAZ5402		1
Insecta	Diptera	Muscidae	Coenosiinae	Spilogona	Spilogona denudata	ACE7762		2
Insecta	Diptera	Muscidae	Coenosiinae	Spilogona	Spilogona dorsata	AAU5038		1														3
Insecta	Diptera	Muscidae	Coenosiinae	Spilogona	Spilogona megastoma	AAP9046	1	2		5			1		1			10		36	1	7
Insecta	Diptera	Muscidae	Coenosiinae	Spilogona	Spilogona megastoma	ACJ5971							1		1			10		1
Insecta	Diptera	Muscidae	Coenosiinae	Spilogona	Spilogona melanosoma	AAF3057		2	7
Insecta	Diptera	Muscidae	Coenosiinae	Spilogona	Spilogona micans	AAG1686																1
Insecta	Diptera	Muscidae	Coenosiinae	Spilogona	Spilogona monacantha	ACA4207																2
Insecta	Diptera	Muscidae	Coenosiinae	Spilogona	Spilogona opaca	AAI0276									2
Insecta	Diptera	Muscidae	Coenosiinae	Spilogona	Spilogona puberula	ACA4549								1
Insecta	Diptera	Muscidae	Coenosiinae	Spilogona	Spilogona pusilla	AAE2792											4
Insecta	Diptera	Muscidae	Coenosiinae	Spilogona	Spilogona sororcula	AAD8449										1
Insecta	Diptera	Muscidae	Coenosiinae	Spilogona	Spilogona tornensis	ABX6359		5														50
Insecta	Diptera	Muscidae	Coenosiinae	Spilogona	Spilogona tundrae	AAU5036	1	6	11													1
Insecta	Diptera	Muscidae	Coenosiinae	Spilogona	Spilogona varsaviensis	ACE1049								1
Insecta	Diptera	Muscidae	Coenosiinae	Spilogona	Spilogona zaitzevi	AAL9576			11													9
Insecta	Diptera	Muscidae	Muscinae	Polietes	Polietes nigrolimbatus	ACC5967									1
Insecta	Diptera	Muscidae	Mydaeinae	Mydaea		AAD2891								1
Insecta	Diptera	Muscidae	Mydaeinae	Myospila	Myospila meditabunda	AAD7145				2
Insecta	Diptera	Muscidae	Phaoniinae	Helina		AAC2498										2			1
Insecta	Diptera	Muscidae	Phaoniinae	Helina		AAC7186									1
Insecta	Diptera	Muscidae	Phaoniinae	Helina		AAD0642					131
Insecta	Diptera	Muscidae	Phaoniinae	Helina		AAG1694										1
Insecta	Diptera	Muscidae	Phaoniinae	Helina		ACB7401				2				6
Insecta	Diptera	Muscidae	Phaoniinae	Helina		ACU4581							1
Insecta	Diptera	Muscidae	Phaoniinae	Helina		ADB5997					1			3
Insecta	Diptera	Muscidae	Phaoniinae	Helina	Helina binotata	ACC6394									3
Insecta	Diptera	Muscidae	Phaoniinae	Helina	Helina cinerella	AAG1706					1
Insecta	Diptera	Muscidae	Phaoniinae	Helina	Helina fratercula	ACQ2031					2
Insecta	Diptera	Muscidae	Phaoniinae	Helina	Helina fulvisquama	ABX5991				2			1		5				2
Insecta	Diptera	Muscidae	Phaoniinae	Phaonia		ACT0659													1
Insecta	Diptera	Muscidae	Phaoniinae	Phaonia		ACT2331					14
Insecta	Diptera	Muscidae	Phaoniinae	Phaonia		ACU4156				2			5		3
Insecta	Diptera	Muscidae	Phaoniinae	Phaonia		ACU4782								1
Insecta	Diptera	Muscidae	Phaoniinae	Phaonia	Phaonia alpicola	AAG1764										1	1		42
Insecta	Diptera	Muscidae	Phaoniinae	Phaonia	Phaonia bidentata	AAW1212		2													7	224
Insecta	Diptera	Muscidae	Phaoniinae	Phaonia	Phaonia consobrina	AAF6699										20			5
Insecta	Diptera	Muscidae	Phaoniinae	Phaonia	Phaonia consobrina	ACD1595				2			27		14	1			7
Insecta	Diptera	Muscidae	Phaoniinae	Phaonia	Phaonia hybrida	ACC4847								6	1	9
Insecta	Diptera	Muscidae	Phaoniinae	Phaonia	Phaonia lugubris	AAL7522				24			200	33	122	3	7		8
Insecta	Diptera	Muscidae	Phaoniinae	Phaonia	Phaonia meigeni	ABU8931				19	16		64	81	236
Insecta	Diptera	Muscidae	Phaoniinae	Phaonia	Phaonia monticola	AAI2888										121
Insecta	Diptera	Muscidae	Phaoniinae	Phaonia	Phaonia pallidisquama	ACE8884		2	4	7			3		3
Insecta	Diptera	Muscidae	Phaoniinae	Phaonia	Phaonia subfuscinervis	AAF6792											2
Insecta	Diptera	Mycetophilidae	Gnoristinae	Boletina		AAG4877													1
Insecta	Diptera	Mycetophilidae	Gnoristinae	Boletina	Boletina borealis	ACZ3254														4
Insecta	Diptera	Mycetophilidae	Gnoristinae	Boletina	Boletina hyperborea	AAU4902	1
Insecta	Diptera	Mycetophilidae	Gnoristinae	Boletina	Boletina populina	AAU4901				13
Insecta	Diptera	Mycetophilidae	Gnoristinae	Boletina	Boletina trivittata	AAI8801							1
Insecta	Diptera	Mycetophilidae	Mycetophilinae	Exechia	Exechia frigida	AAM9014												116			1	22
Insecta	Diptera	Mycetophilidae	Mycetophilinae	Exechia	Exechia micans	AAP1822															2	7
Insecta	Diptera	Mycetophilidae	Mycetophilinae	Exechia	Exechia similis	AAL9140							1
Insecta	Diptera	Mycetophilidae	Mycetophilinae	Mycetophila		AAL9133									1
Insecta	Diptera	Mycetophilidae	Mycetophilinae	Phronia		AAL9132																1
Insecta	Diptera	Mycetophilidae	Mycetophilinae	Phronia		AAP6497																1
Insecta	Diptera	Mycetophilidae	Mycetophilinae	Phronia		N1												1
Insecta	Diptera	Mycetophilidae	Mycetophilinae	Phronia	Phronia egregia	AAM9015			1									8
Insecta	Diptera	Mycetophilidae	Mycetophilinae	Rymosia	Rymosia guttata	ACZ5587							1
Insecta	Diptera	Mycetophilidae	Mycetophilinae	Rymosia	Rymosia lacki	ACG1604												6				1
Insecta	Diptera	Mycetophilidae	Mycomyinae	Mycomya		AAG4884												1
Insecta	Diptera	Mycetophilidae	Sciophilinae	Sciophila	Sciophila exserta	ACI8075			2
Insecta	Diptera	Mycetophilidae	Sciophilinae	Sciophila	Sciophila hirta	AAG4892			1													1
Insecta	Diptera	Phoridae				AAG3311										1			1
Insecta	Diptera	Phoridae				ACN6521					2
Insecta	Diptera	Phoridae				ACP1359										7
Insecta	Diptera	Phoridae				ACP7552					1
Insecta	Diptera	Phoridae				ACR2148				13
Insecta	Diptera	Phoridae				ACT0678					1
Insecta	Diptera	Phoridae				ACT1724					31
Insecta	Diptera	Phoridae				ACT2220					2
Insecta	Diptera	Phoridae				ACT8744					1
Insecta	Diptera	Phoridae				ACT9415					2
Insecta	Diptera	Phoridae				ACU4133									21
Insecta	Diptera	Phoridae				ACU4590				13					4	1
Insecta	Diptera	Phoridae				ACU4656								2
Insecta	Diptera	Phoridae				ACU4688								14
Insecta	Diptera	Phoridae				ACU6521									1
Insecta	Diptera	Phoridae	Metopininae	Megaselia		AAG3232											20
Insecta	Diptera	Phoridae	Metopininae	Megaselia		AAG3234										1
Insecta	Diptera	Phoridae	Metopininae	Megaselia		AAG3235											24
Insecta	Diptera	Phoridae	Metopininae	Megaselia		AAG3258				338				1	18
Insecta	Diptera	Phoridae	Metopininae	Megaselia		AAG3266							1				20		1
Insecta	Diptera	Phoridae	Metopininae	Megaselia		AAG3349										3
Insecta	Diptera	Phoridae	Metopininae	Megaselia		AAL9067							2	18					1
Insecta	Diptera	Phoridae	Metopininae	Megaselia		AAL9084					5
Insecta	Diptera	Phoridae	Metopininae	Megaselia		AAM7996								2
Insecta	Diptera	Phoridae	Metopininae	Megaselia		AAP6414	5			88									1
Insecta	Diptera	Phoridae	Metopininae	Megaselia		AAP6424							5
Insecta	Diptera	Phoridae	Metopininae	Megaselia		AAP8720										2
Insecta	Diptera	Phoridae	Metopininae	Megaselia		ABA6998					1
Insecta	Diptera	Phoridae	Metopininae	Megaselia		ABX8427										1
Insecta	Diptera	Phoridae	Metopininae	Megaselia		ACB2455										1
Insecta	Diptera	Phoridae	Metopininae	Megaselia		ACM0844				25			2		5
Insecta	Diptera	Phoridae	Metopininae	Megaselia		ACR5841													2
Insecta	Diptera	Phoridae	Metopininae	Megaselia		ACX6055							1
Insecta	Diptera	Phoridae	Metopininae	Megaselia		ACZ4030										1
Insecta	Diptera	Phoridae	Metopininae	Megaselia	Megaselia arcticae	ACS7008					1
Insecta	Diptera	Phoridae	Metopininae	Megaselia	Megaselia arcticae	ADA3072		8	1							11						24
Insecta	Diptera	Phoridae	Metopininae	Megaselia	Megaselia atrosericea	ACB8512				13	3		4	50	26
Insecta	Diptera	Phoridae	Metopininae	Megaselia	Megaselia cirriventris	AAZ6184																85
Insecta	Diptera	Phoridae	Metopininae	Megaselia	Megaselia diversa	ACR4654		3	86	326	1				29					54
Insecta	Diptera	Phoridae	Metopininae	Megaselia	Megaselia eccoptomera	AAG3250							1		8
Insecta	Diptera	Phoridae	Metopininae	Megaselia	Megaselia lucifrons	AAL9075							3	3	1
Insecta	Diptera	Phoridae	Metopininae	Megaselia	Megaselia lucifrons	ADA4621				50			6	1	1
Insecta	Diptera	Phoridae	Metopininae	Megaselia	Megaselia pumila	ACC0903					12		5	4	59
Insecta	Diptera	Phoridae	Metopininae	Megaselia	Megaselia ruficornis	ACF7708					1
Insecta	Diptera	Phoridae	Metopininae	Megaselia	Megaselia rufipes	AAG3274										2
Insecta	Diptera	Phoridae	Metopininae	Megaselia	Megaselia sepulchralis	ACZ9853	1			75	8		2	2	39
Insecta	Diptera	Phoridae	Metopininae	Megaselia	Megaselia shatesae	ACM5223				25			1		13
Insecta	Diptera	Phoridae	Metopininae	Megaselia	Megaselia subpalpalis	AAL9083		1											1
Insecta	Diptera	Phoridae	Phorinae	Diplonevra		ACB3653											1
Insecta	Diptera	Phoridae	Phorinae	Phora		AAL9082													1
Insecta	Diptera	Piophilidae				AAG1789							1
Insecta	Diptera	Piophilidae	Piophilinae	Arctopiophila	Arctopiophila arctica	AAM9282		11
Insecta	Diptera	Piophilidae	Piophilinae	Neopiophila	Neopiophila setaluna	AAU6584								1			1
Insecta	Diptera	Piophilidae	Piophilinae	Parapiophila		AAG1787								1	1
Insecta	Diptera	Piophilidae	Piophilinae	Parapiophila	Parapiophila fulviceps	AAM9281		1
Insecta	Diptera	Pipunculidae	Pipunculinae			AAD0917										1
Insecta	Diptera	Pipunculidae	Pipunculinae	Dorylomorpha		AAL2189													33
Insecta	Diptera	Pipunculidae	Pipunculinae	Pipunculus		AAL4136										1
Insecta	Diptera	Pipunculidae	Pipunculinae	Tomosvaryella		AAG1656											1
Insecta	Diptera	Psilidae				ACU4720									2
Insecta	Diptera	Psychodidae				AAL7817											3
Insecta	Diptera	Sarcophagidae	Miltogramminae			ABX1708								12
Insecta	Diptera	Sarcophagidae	Miltogramminae	Metopia	Metopia campestris	AAG2427										2
Insecta	Diptera	Sarcophagidae	Sarcophaginae	Boettcheria	Boettcheria litorosa	AAP7708										1
Insecta	Diptera	Sarcophagidae	Sarcophaginae	Sarcophaga	Sarcophaga caerulescens	ABZ2577								2
Insecta	Diptera	Sarcophagidae	Sarcophaginae	Sarcophaga	Sarcophaga okaliana	ACB4876					1
Insecta	Diptera	Sarcophagidae	Sarcophaginae	Sarcophaga	Sarcophaga sexpunctata	AAH7150										1	4
Insecta	Diptera	Scathophagidae				AAU6588							1							4
Insecta	Diptera	Scathophagidae				AAU6589														7
Insecta	Diptera	Scathophagidae				ACU4442								1
Insecta	Diptera	Scathophagidae	Scathophaginae			AAH4222		2
Insecta	Diptera	Scathophagidae	Scathophaginae			AAP2690			3
Insecta	Diptera	Scathophagidae	Scathophaginae	Gonarcticus		ACU4684											2
Insecta	Diptera	Scathophagidae	Scathophaginae	Gonarcticus	Gonarcticus arcticus	AAM7340													2	3	1	19
Insecta	Diptera	Scathophagidae	Scathophaginae	Scathophaga		AAH4215			1									40
Insecta	Diptera	Scathophagidae	Scathophaginae	Scathophaga	Scathophaga furcata	AAD0853								5				109
Insecta	Diptera	Scathophagidae	Scathophaginae	Scathophaga	Scathophaga nigripalpis	ACR5253																4
Insecta	Diptera	Scathophagidae	Scathophaginae	Scathophaga	Scathophaga obscurinervis	AAV1118			1
Insecta	Diptera	Scatopsidae				ACF6113								3
Insecta	Diptera	Sciaridae				AAH4018										1
Insecta	Diptera	Sciaridae				AAH4022														3
Insecta	Diptera	Sciaridae				AAL7880							1		5
Insecta	Diptera	Sciaridae				AAM9235													1
Insecta	Diptera	Sciaridae				AAM9257	9	1
Insecta	Diptera	Sciaridae				AAM9261	1
Insecta	Diptera	Sciaridae				AAU6741	11
Insecta	Diptera	Sciaridae				AAU6763	1													1
Insecta	Diptera	Sciaridae				ACC0437								4
Insecta	Diptera	Sciaridae				ACI5161									4
Insecta	Diptera	Sciaridae				ACP5273					41
Insecta	Diptera	Sciaridae				ACP9707					7
Insecta	Diptera	Sciaridae				ACR0432		14											5
Insecta	Diptera	Sciaridae				ACR3048													1
Insecta	Diptera	Sciaridae				ACR4078														1
Insecta	Diptera	Sciaridae				ACR4940			16
Insecta	Diptera	Sciaridae				ACR7267		1
Insecta	Diptera	Sciaridae				ACT1896	1
Insecta	Diptera	Sciaridae				ACT2058					62
Insecta	Diptera	Sciaridae				ACT2686					6
Insecta	Diptera	Sciaridae				ACT4556	46
Insecta	Diptera	Sciaridae				ACT8864					11
Insecta	Diptera	Sciaridae				ACT9420					1
Insecta	Diptera	Sciaridae				ACT9656													1
Insecta	Diptera	Sciaridae				ACU0422					20
Insecta	Diptera	Sciaridae				ACU4104		13
Insecta	Diptera	Sciaridae				ACU4137			1
Insecta	Diptera	Sciaridae				ACU4139	1
Insecta	Diptera	Sciaridae				ACU4356			8								39
Insecta	Diptera	Sciaridae				ACU4376							5
Insecta	Diptera	Sciaridae				ACU4381			3
Insecta	Diptera	Sciaridae				ACU4387									4
Insecta	Diptera	Sciaridae				ACU4415							1
Insecta	Diptera	Sciaridae				ACU4506								1
Insecta	Diptera	Sciaridae				ACU4597								2
Insecta	Diptera	Sciaridae				ACU4703			5
Insecta	Diptera	Sciaridae				ACU4762							1
Insecta	Diptera	Sciaridae				ACU4801		1	8
Insecta	Diptera	Sciaridae				ACU4934							6	2	4
Insecta	Diptera	Sciaridae				ACU4956			4
Insecta	Diptera	Sciaridae				ACU4969									4
Insecta	Diptera	Sciaridae				ACU5023			1
Insecta	Diptera	Sciaridae				ACU5383								1
Insecta	Diptera	Sciaridae				ACU5459		1
Insecta	Diptera	Sciaridae				ACU6139							1
Insecta	Diptera	Sciaridae				ACU6180			1
Insecta	Diptera	Sciaridae				ACU6520							2
Insecta	Diptera	Sciaridae				ACU6576			2
Insecta	Diptera	Sciaridae				ACU7019							2
Insecta	Diptera	Sciaridae				ACU7020								4
Insecta	Diptera	Sciaridae				ACU7455								5
Insecta	Diptera	Sciaridae				ACZ2594														4
Insecta	Diptera	Sciaridae				ACZ2642														20
Insecta	Diptera	Sciaridae				ACZ2658														1
Insecta	Diptera	Sciaridae				ADA2479									4
Insecta	Diptera	Sciaridae				ADA2742					2
Insecta	Diptera	Sciaridae				ADF7455					2
Insecta	Diptera	Sciaridae				ADF7530														1
Insecta	Diptera	Sciaridae				BA1														1
Insecta	Diptera	Sciaridae				C1		1
Insecta	Diptera	Sciaridae				FI1				13
Insecta	Diptera	Sciaridae				FI2				539
Insecta	Diptera	Sciaridae				KE4							1
Insecta	Diptera	Sciaridae		Bradysia		AAM9239											4
Insecta	Diptera	Sciaridae		Bradysia		AAU6577			11											1		16
Insecta	Diptera	Sciaridae		Bradysia		AAV1273	1
Insecta	Diptera	Sciaridae		Bradysia		ACP1705				476	1		2		53
Insecta	Diptera	Sciaridae		Bradysia		ACR7948													3
Insecta	Diptera	Sciaridae		Bradysia		ACT0632	18	54
Insecta	Diptera	Sciaridae		Bradysia		ACT3812					15
Insecta	Diptera	Sciaridae		Bradysia		ACU4870											1
Insecta	Diptera	Sciaridae		Bradysia		ACU4924				13					8
Insecta	Diptera	Sciaridae		Bradysia	Bradysia alpicola	ACM6955					3
Insecta	Diptera	Sciaridae		Bradysia	Bradysia flavipila	AAH3929				652					47
Insecta	Diptera	Sciaridae		Bradysia	Bradysia holsatica	ACU5385									8
Insecta	Diptera	Sciaridae		Bradysia	Bradysia lapponica	ACC5702				88					7
Insecta	Diptera	Sciaridae		Bradysia	Bradysia moestula	ACS8837									4
Insecta	Diptera	Sciaridae		Bradysia	Bradysia nervosa	ACF7261								1
Insecta	Diptera	Sciaridae		Bradysia	Bradysia nitidicollis	AAM9243				38				1
Insecta	Diptera	Sciaridae		Bradysia	Bradysia normalis	ACM6005									4
Insecta	Diptera	Sciaridae		Bradysia	Bradysia praecox	ACF3561									3
Insecta	Diptera	Sciaridae		Bradysia	Bradysia praecox	ACU9870							4
Insecta	Diptera	Sciaridae		Bradysia	Bradysia strigata	AAH4011		1									1
Insecta	Diptera	Sciaridae		Bradysiopsis	Bradysiopsis vittata	ACC1999													2
Insecta	Diptera	Sciaridae		Bradysiopsis	Bradysiopsis vittata	ACR0749													1
Insecta	Diptera	Sciaridae		Camptochaeta		AAH3996	2
Insecta	Diptera	Sciaridae		Camptochaeta		AAU6748														89
Insecta	Diptera	Sciaridae		Camptochaeta		ACU5121									112
Insecta	Diptera	Sciaridae		Camptochaeta		ACZ4326																3
Insecta	Diptera	Sciaridae		Camptochaeta	Camptochaeta camptochaeta	ACB7851					6		1	1
Insecta	Diptera	Sciaridae		Camptochaeta	Camptochaeta cladiator	AAM9262																5
Insecta	Diptera	Sciaridae		Camptochaeta	Camptochaeta consimilis	AAM9258	2	3													3	15
Insecta	Diptera	Sciaridae		Camptochaeta	Camptochaeta consimilis	ABA5292	1	2										18
Insecta	Diptera	Sciaridae		Camptochaeta	Camptochaeta consimilis	ACR4117													1
Insecta	Diptera	Sciaridae		Camptochaeta	Camptochaeta delicata	AAP8779												104				146
Insecta	Diptera	Sciaridae		Camptochaeta	Camptochaeta flagellifera	ACZ4325																33
Insecta	Diptera	Sciaridae		Camptochaeta	Camptochaeta hirtula	ACB9913				13				6
Insecta	Diptera	Sciaridae		Camptochaeta	Camptochaeta xystica	ACS6385									1
Insecta	Diptera	Sciaridae		Claustropyga	Claustropyga corticis	ACU4903			1
Insecta	Diptera	Sciaridae		Claustropyga	Claustropyga refrigerata	ACP1092				63					4
Insecta	Diptera	Sciaridae		Corynoptera		ACD5314				38
Insecta	Diptera	Sciaridae		Corynoptera		ACR9292									28
Insecta	Diptera	Sciaridae		Corynoptera		ACT4227					4
Insecta	Diptera	Sciaridae		Corynoptera		ACT9944				13	2				9
Insecta	Diptera	Sciaridae		Corynoptera		ACT9973					2
Insecta	Diptera	Sciaridae		Corynoptera		ACU4516											1
Insecta	Diptera	Sciaridae		Corynoptera		ACU5020							1
Insecta	Diptera	Sciaridae		Corynoptera	Corynoptera blanda	AAP9900									4
Insecta	Diptera	Sciaridae		Corynoptera	Corynoptera blanda	ABA5293									5
Insecta	Diptera	Sciaridae		Corynoptera	Corynoptera boletiphaga	ACB9974									33
Insecta	Diptera	Sciaridae		Corynoptera	Corynoptera breviformis	ADD6086								2
Insecta	Diptera	Sciaridae		Corynoptera	Corynoptera montana	ACM6642								1	116
Insecta	Diptera	Sciaridae		Corynoptera	Corynoptera perochaeta	ACC1855								20
Insecta	Diptera	Sciaridae		Corynoptera	Corynoptera saetistyla	ACH9332									8
Insecta	Diptera	Sciaridae		Corynoptera	Corynoptera subparvula	ACQ9958					1
Insecta	Diptera	Sciaridae		Corynoptera	Corynoptera trepida	ACC0330							4	8	65
Insecta	Diptera	Sciaridae		Cratyna		ACT3110													1
Insecta	Diptera	Sciaridae		Cratyna		ACT5082	4
Insecta	Diptera	Sciaridae		Cratyna	Cratyna falcata	ACS7099								14	17
Insecta	Diptera	Sciaridae		Cratyna	Cratyna nobilis	ACD6111							2	1
Insecta	Diptera	Sciaridae		Cratyna	Cratyna uliginosa	KI1									1
Insecta	Diptera	Sciaridae		Dichopygina	Dichopygina bernhardi	AAP9901								1
Insecta	Diptera	Sciaridae		Leptosciarella		AAL7877		1
Insecta	Diptera	Sciaridae		Leptosciarella		ACS9404					1
Insecta	Diptera	Sciaridae		Leptosciarella		ACU4368							5		4
Insecta	Diptera	Sciaridae		Leptosciarella		ACU5104								2
Insecta	Diptera	Sciaridae		Leptosciarella		ACU7107									8
Insecta	Diptera	Sciaridae		Leptosciarella	Leptosciarella truncata	ACS3492									9
Insecta	Diptera	Sciaridae		Leptosciarella	Leptosciarella wiebke	ACM3280					1
Insecta	Diptera	Sciaridae		Lycoriella		AAL7874	2													1	8	29
Insecta	Diptera	Sciaridae		Lycoriella		AAM9263	2													20
Insecta	Diptera	Sciaridae		Lycoriella		ACR4588	5	2							4
Insecta	Diptera	Sciaridae		Lycoriella		ACT0078																1
Insecta	Diptera	Sciaridae		Lycoriella		ACU5188							1
Insecta	Diptera	Sciaridae		Lycoriella	Lycoriella abbrevinervis	AAM9260			1									2				58
Insecta	Diptera	Sciaridae		Lycoriella	Lycoriella flavipeda	AAL7869															3	136
Insecta	Diptera	Sciaridae		Lycoriella	Lycoriella freyi	ACU4800							8		51
Insecta	Diptera	Sciaridae		Lycoriella	Lycoriella janetscheki	ACK5495		1
Insecta	Diptera	Sciaridae		Lycoriella	Lycoriella modesta	AAZ6074															1	6
Insecta	Diptera	Sciaridae		Lycoriella	Lycoriella modesta	ABA5287																1
Insecta	Diptera	Sciaridae		Lycoriella	Lycoriella modesta	ABY5735												2
Insecta	Diptera	Sciaridae		Lycoriella	Lycoriella parva	ABA5291				1240			1	27	5
Insecta	Diptera	Sciaridae		Lycoriella	Lycoriella riparia	AAZ6073		2													4	49
Insecta	Diptera	Sciaridae		Lycoriella	Lycoriella ventrosa	AAP4771		5		200					4
Insecta	Diptera	Sciaridae		Lycoriella	Lycoriella vitticollis	ABA5288												11				4
Insecta	Diptera	Sciaridae		Peyerimhoffia	Peyerimhoffia alpina	AAH4029	6
Insecta	Diptera	Sciaridae		Scatopsciara		ACT1309	1								12
Insecta	Diptera	Sciaridae		Scatopsciara		ACU4188		1
Insecta	Diptera	Sciaridae		Scatopsciara	Scatopsciara atomaria	AAH3920	22									1					23	64
Insecta	Diptera	Sciaridae		Scatopsciara	Scatopsciara atomaria	AAM9256	4	3
Insecta	Diptera	Sciaridae		Scatopsciara	Scatopsciara geophila	ACJ0083	63	10	3				1		134				7
Insecta	Diptera	Sciaridae		Scatopsciara	Scatopsciara geophila	ACS9715	6								4				30
Insecta	Diptera	Sciaridae		Scatopsciara	Scatopsciara paradoxa	ACU4828							1				21
Insecta	Diptera	Sciaridae		Scatopsciara	Scatopsciara subciliata	ACA8369													1
Insecta	Diptera	Sciaridae		Schwenckfeldina	Schwenckfeldina tridentata	ABW3870												10
Insecta	Diptera	Sciomyzidae	Sciomyzinae	Ectinocera	Ectinocera borealis	ACD6039								1
Insecta	Diptera	Sciomyzidae	Sciomyzinae	Pherbellia		AAP1971											1
Insecta	Diptera	Sciomyzidae	Sciomyzinae	Pteromicra		AAP4579											35
Insecta	Diptera	Sciomyzidae	Sciomyzinae	Tetanocera		AAD2072											2
Insecta	Diptera	Sciomyzidae	Sciomyzinae	Tetanocera		ACR6161											6
Insecta	Diptera	Sepsidae	Sepsinae	Sepsis		AAC2855					1
Insecta	Diptera	Simuliidae	Simuliinae	Metacnephia		AAA9630							1
Insecta	Diptera	Simuliidae	Simuliinae	Metacnephia	Metacnephia lyra	AAD3466							615		8
Insecta	Diptera	Simuliidae	Simuliinae	Simulium		AAA1697								1
Insecta	Diptera	Simuliidae	Simuliinae	Simulium	Simulium reptans	AAA9951								1
Insecta	Diptera	Simuliidae	Simuliinae	Simulium	Simulium truncatum	KH4								1
Insecta	Diptera	Sphaeroceridae	Copromyzinae			AAL7754		1										1
Insecta	Diptera	Sphaeroceridae	Copromyzinae	Crumomyia	Crumomyia gelida	ACF6356									1
Insecta	Diptera	Sphaeroceridae	Limosininae	Minilimosina	Minilimosina vitripennis	AAG7306		1											1
Insecta	Diptera	Sphaeroceridae	Limosininae	Spelobia		ABX6678													1
Insecta	Diptera	Syrphidae				AAG4653										2
Insecta	Diptera	Syrphidae				ABY8541								1
Insecta	Diptera	Syrphidae				ACU4650											1
Insecta	Diptera	Syrphidae	Eristalinae			ACF2769											3
Insecta	Diptera	Syrphidae	Eristalinae	Cheilosia		AAC1338										1
Insecta	Diptera	Syrphidae	Eristalinae	Cheilosia		AAC8001													2
Insecta	Diptera	Syrphidae	Eristalinae	Cheilosia		AAC8002							1		1
Insecta	Diptera	Syrphidae	Eristalinae	Cheilosia		AAG7027								1
Insecta	Diptera	Syrphidae	Eristalinae	Cheilosia		AAW3647					7			1
Insecta	Diptera	Syrphidae	Eristalinae	Cheilosia		ACF0974										1
Insecta	Diptera	Syrphidae	Eristalinae	Cheilosia	Cheilosia frontalis	AAY9750								1
Insecta	Diptera	Syrphidae	Eristalinae	Cheilosia	Cheilosia laeviseta	AAW3637					2
Insecta	Diptera	Syrphidae	Eristalinae	Cheilosia	Cheilosia laeviseta	ACA7448					1
Insecta	Diptera	Syrphidae	Eristalinae	Cheilosia	Cheilosia latrans	AAA3293										1
Insecta	Diptera	Syrphidae	Eristalinae	Chrysosyrphus		AAY9013											2
Insecta	Diptera	Syrphidae	Eristalinae	Eristalis	Eristalis anthophorina	AAB6090											1
Insecta	Diptera	Syrphidae	Eristalinae	Eristalis	Eristalis fraterculus	AAD7912											1
Insecta	Diptera	Syrphidae	Eristalinae	Hammerschmidtia	Hammerschmidtia ferruginea	AAI8336										1
Insecta	Diptera	Syrphidae	Eristalinae	Helophilus	Helophilus groenlandicus	AAB1982		3									1					1
Insecta	Diptera	Syrphidae	Eristalinae	Helophilus	Helophilus lapponicus	ACE4226	9	4								1	13
Insecta	Diptera	Syrphidae	Eristalinae	Lejops		ACF0911										1	4
Insecta	Diptera	Syrphidae	Eristalinae	Lejops	Lejops lunulatus	AAD8954											85
Insecta	Diptera	Syrphidae	Eristalinae	Neoascia	Neoascia geniculata	AAI3040											1
Insecta	Diptera	Syrphidae	Eristalinae	Orthonevra	Orthonevra robusta	AAP8766										3
Insecta	Diptera	Syrphidae	Eristalinae	Volucella		AAB8627										1
Insecta	Diptera	Syrphidae	Eristalinae	Xylota		AAC2125										1
Insecta	Diptera	Syrphidae	Syrphinae			AAB2384						11	1			4						4
Insecta	Diptera	Syrphidae	Syrphinae			AAD0765							1
Insecta	Diptera	Syrphidae	Syrphinae	Dasysyrphus		AAA7375							1			1
Insecta	Diptera	Syrphidae	Syrphinae	Dasysyrphus		AAB2865								1
Insecta	Diptera	Syrphidae	Syrphinae	Dasysyrphus		AAE3387										2
Insecta	Diptera	Syrphidae	Syrphinae	Eupeodes		ADJ8357					4
Insecta	Diptera	Syrphidae	Syrphinae	Melanostoma		AAB2866		1			2		8	1					13
Insecta	Diptera	Syrphidae	Syrphinae	Paragus		ABZ4619								1
Insecta	Diptera	Syrphidae	Syrphinae	Parasyrphus		AAC1834		1				1	3			2		5	2			14
Insecta	Diptera	Syrphidae	Syrphinae	Parasyrphus		AAL3233					1					1
Insecta	Diptera	Syrphidae	Syrphinae	Platycheirus		AAC6630										2
Insecta	Diptera	Syrphidae	Syrphinae	Platycheirus		AAL5949																8
Insecta	Diptera	Syrphidae	Syrphinae	Platycheirus		ABY7191													5		1	187
Insecta	Diptera	Syrphidae	Syrphinae	Platycheirus		ACP2579										2
Insecta	Diptera	Syrphidae	Syrphinae	Platycheirus	Platycheirus groenlandicus	AAZ4195		4					2						5			57
Insecta	Diptera	Syrphidae	Syrphinae	Platycheirus	Platycheirus manicatus	ACF0224								5
Insecta	Diptera	Syrphidae	Syrphinae	Platycheirus	Platycheirus nigrofemoratus	ACF4126							6	5
Insecta	Diptera	Syrphidae	Syrphinae	Platycheirus	Platycheirus setitarsis	AAM1272													1
Insecta	Diptera	Syrphidae	Syrphinae	Sphaerophoria		AAA7374					6			2		14			4
Insecta	Diptera	Syrphidae	Syrphinae	Syrphus		AAA4570								1		9
Insecta	Diptera	Syrphidae	Syrphinae	Syrphus		AAC6088							6
Insecta	Diptera	Tachinidae				AAF6259								4
Insecta	Diptera	Tachinidae	Dexiinae	Chaetovoria	Chaetovoria antennata	ACS7987				2			1
Insecta	Diptera	Tachinidae	Dexiinae	Periscepsia	Periscepsia stylata	ABU8975																9
Insecta	Diptera	Tachinidae	Exoristinae	Chetogena		AAW3725					2
Insecta	Diptera	Tachinidae	Exoristinae	Chetogena	Chetogena gelida	AAV0935		28
Insecta	Diptera	Tachinidae	Exoristinae	Exorista		ACF5729																1
Insecta	Diptera	Tachinidae	Exoristinae	Onychogonia		AAG2111										2
Insecta	Diptera	Tachinidae	Exoristinae	Onychogonia	Onychogonia cervini	ACE1120								1
Insecta	Diptera	Tachinidae	Exoristinae	Winthemia	Winthemia quadripustulata	ABZ7811										1
Insecta	Diptera	Tachinidae	Tachininae	Clausicella		AAZ4986										17
Insecta	Diptera	Tachinidae	Tachininae	Nowickia	Nowickia marklini	ACF0930										1
Insecta	Diptera	Tachinidae	Tachininae	Panzeria		ACU4243										2
Insecta	Diptera	Tachinidae	Tachininae	Peleteria		AAZ5252						2										45
Insecta	Diptera	Tachinidae	Tachininae	Phytomyptera		ACD1297										1
Insecta	Diptera	Tachinidae	Tachininae	Phytomyptera		ACU5115										1
Insecta	Diptera	Tachinidae	Tachininae	Strongygaster	Strongygaster celer	AAV0905											1
Insecta	Diptera	Tachinidae	Tachininae	Tachina	Tachina algens	ACE3327										1
Insecta	Diptera	Tephritidae	Tephritinae	Campiglossa		AAD6956								1
Insecta	Diptera	Tephritidae	Tephritinae	Campiglossa	Campiglossa difficilis	ACF4140					3
Insecta	Diptera	Tipulidae				AAM7264			18
Insecta	Diptera	Tipulidae				AAP4846														1
Insecta	Diptera	Tipulidae				ACZ3604														7
Insecta	Diptera	Tipulidae	Tipulinae	Nephrotoma	Nephrotoma lundbecki	AAC8434		7													1	40
Insecta	Diptera	Tipulidae	Tipulinae	Prionocera		ACR2749			1
Insecta	Diptera	Tipulidae	Tipulinae	Prionocera	Prionocera pubescens	AAP3789											2
Insecta	Diptera	Tipulidae	Tipulinae	Prionocera	Prionocera recta	ABV4415														1
Insecta	Diptera	Tipulidae	Tipulinae	Tipula		AAA4261									7
Insecta	Diptera	Tipulidae	Tipulinae	Tipula		AAG4519		1	1
Insecta	Diptera	Tipulidae	Tipulinae	Tipula		AAM7265	2
Insecta	Diptera	Tipulidae	Tipulinae	Tipula	Tipula arctica	AAM7267																130
Insecta	Diptera	Tipulidae	Tipulinae	Tipula	Tipula bergrothiana	AAA7753													1
Insecta	Diptera	Tipulidae	Tipulinae	Tipula	Tipula diflava	ABW1727			25
Insecta	Diptera	Tipulidae	Tipulinae	Tipula	Tipula excisa	ABV4654							1	1	37
Insecta	Diptera	Tipulidae	Tipulinae	Tipula	Tipula laccata	ACU5451									6
Insecta	Diptera	Tipulidae	Tipulinae	Tipula	Tipula montana	ABV3662							1		3
Insecta	Diptera	Tipulidae	Tipulinae	Tipula	Tipula tchukchi	AAG4553							6
Insecta	Diptera	Trichoceridae				ACR0933																1
Insecta	Hemiptera	Aphididae	Calaphidinae	Euceraphis	Euceraphis punctipennis	ABA1021								1
Insecta	Hemiptera	Cicadellidae				ACU4061										1
Insecta	Hemiptera	Cicadellidae				ACU4208													6
Insecta	Hemiptera	Cicadellidae				ACU5199											1
Insecta	Hemiptera	Cicadellidae				ACY4705											20
Insecta	Hemiptera	Cicadellidae	Deltocephalinae	Athysanella		ABX3900													5
Insecta	Hemiptera	Cicadellidae	Deltocephalinae	Limotettix	Limotettix arctostaphyli	AAG3594													2
Insecta	Hemiptera	Cicadellidae	Deltocephalinae	Scaphytopius		AAG8842										454
Insecta	Hemiptera	Cicadellidae	Megophthalminae	Ceratagallia		AAG2875										2
Insecta	Hemiptera	Delphacidae				ACU5465											1
Insecta	Hemiptera	Delphacidae	Delphacinae	Nothodelphax		ACU5128											1
Insecta	Hemiptera	Geocoridae	Geocorinae	Geocoris		AAE6327										3
Insecta	Hemiptera	Lygaeidae	Orsillinae	Nysius		AAD5504										1
Insecta	Hemiptera	Lygaeidae	Orsillinae	Nysius	Nysius groenlandicus	ACE3366						5
Insecta	Hemiptera	Miridae				ACN9284										5
Insecta	Hemiptera	Miridae	Orthotylinae	Lopidea		AAD3985										8
Insecta	Hemiptera	Miridae	Phylinae	Chlamydatus		AAG8799										289
Insecta	Hemiptera	Miridae	Phylinae	Plagiognathus		AAB3379										1
Insecta	Hemiptera	Saldidae	Chiloxanthinae	Chiloxanthus	Chiloxanthus stellatus	AAW6450			9
Insecta	Hymenoptera	Andrenidae	Panurginae	Panurginus		AAI2549					6
Insecta	Hymenoptera	Apidae	Apinae	Bombus		AAB4830										1
Insecta	Hymenoptera	Braconidae	Agathidinae			BY1	1
Insecta	Hymenoptera	Braconidae	Alysiinae			ACO9276									1
Insecta	Hymenoptera	Braconidae	Alysiinae			ACS9310					2
Insecta	Hymenoptera	Braconidae	Alysiinae			ACT9832					1
Insecta	Hymenoptera	Braconidae	Alysiinae			ACU4662									1
Insecta	Hymenoptera	Braconidae	Alysiinae			ACY4459					1
Insecta	Hymenoptera	Braconidae	Alysiinae	Dacnusa		AAI9645									3
Insecta	Hymenoptera	Braconidae	Alysiinae	Dinotrema		AAH2151									1		1
Insecta	Hymenoptera	Braconidae	Alysiinae	Dinotrema		ABY6861		3
Insecta	Hymenoptera	Braconidae	Alysiinae	Dinotrema		ACE6877							1
Insecta	Hymenoptera	Braconidae	Alysiinae	Dinotrema	Dinotrema jft01	AAA7636	3	5							1				1
Insecta	Hymenoptera	Braconidae	Aphidiinae	Aphidius		AAD6802								1
Insecta	Hymenoptera	Braconidae	Aphidiinae	Aphidius		ABX6188								2
Insecta	Hymenoptera	Braconidae	Aphidiinae	Aphidius		ACU0018													1
Insecta	Hymenoptera	Braconidae	Aphidiinae	Aphidius		ADG0062								1
Insecta	Hymenoptera	Braconidae	Aphidiinae	Aphidius	Aphidius ervi	AAA4188								1
Insecta	Hymenoptera	Braconidae	Aphidiinae	Ephedrus	Ephedrus lacertosus	AAH7432							1	8
Insecta	Hymenoptera	Braconidae	Aphidiinae	Ephedrus	Ephedrus lacertosus	ADL7565				13
Insecta	Hymenoptera	Braconidae	Aphidiinae	Praon		ACE2829								1
Insecta	Hymenoptera	Braconidae	Aphidiinae	Praon	Praon longicorne	ACP6549								1
Insecta	Hymenoptera	Braconidae	Aphidiinae	Praon	Praon volucre	AAE7186								4								3
Insecta	Hymenoptera	Braconidae	Braconinae			ACU4067	4
Insecta	Hymenoptera	Braconidae	Braconinae	Bracon		AAG1281		1
Insecta	Hymenoptera	Braconidae	Braconinae	Bracon		AAG1291								1
Insecta	Hymenoptera	Braconidae	Braconinae	Bracon		ABX4962	3
Insecta	Hymenoptera	Braconidae	Braconinae	Bracon		ACU4881	1
Insecta	Hymenoptera	Braconidae	Hormiinae	Hormius		ACU5478		1
Insecta	Hymenoptera	Braconidae	Hormiinae	Hormius	Hormius moniliatus	ACE6265															1	3
Insecta	Hymenoptera	Braconidae	Ichneutinae			ACU4345												1
Insecta	Hymenoptera	Braconidae	Ichneutinae	Ichneutes		AAG1253								1
Insecta	Hymenoptera	Braconidae	Microgastrinae			ACS9478					1
Insecta	Hymenoptera	Braconidae	Microgastrinae	Cotesia		AAA5701									5							4
Insecta	Hymenoptera	Braconidae	Microgastrinae	Cotesia		ABZ3290	2
Insecta	Hymenoptera	Braconidae	Microgastrinae	Cotesia		ACE6464				2	5											14
Insecta	Hymenoptera	Braconidae	Microgastrinae	Cotesia	Cotesia tetricus	AAV9103								1
Insecta	Hymenoptera	Braconidae	Microgastrinae	Dolichogenidea	Dolichogenidea sicaria	AAA3918								2
Insecta	Hymenoptera	Braconidae	Microgastrinae	Illidops		AAK4166								1
Insecta	Hymenoptera	Braconidae	Microgastrinae	Microgaster		ACT4080					1
Insecta	Hymenoptera	Braconidae	Microgastrinae	Microplitis		AAA3095					1
Insecta	Hymenoptera	Braconidae	Microgastrinae	Microplitis		ACU0364					1
Insecta	Hymenoptera	Braconidae	Microgastrinae	Microplitis		ACU5127							3	16	3
Insecta	Hymenoptera	Braconidae	Microgastrinae	Microplitis	Microplitis lugubris	ABY9068	4	5						6	10						25	650
Insecta	Hymenoptera	Braconidae	Rhyssalinae	Oncophanes		AAH2152	1
Insecta	Hymenoptera	Braconidae	Rogadinae			AAA7795							1
Insecta	Hymenoptera	Braconidae	Rogadinae			ACU5329								1
Insecta	Hymenoptera	Cimbicidae	Cimbicinae	Trichiosoma		AAG3519								1
Insecta	Hymenoptera	Diapriidae				AAI8609													1
Insecta	Hymenoptera	Diapriidae	Belytinae			ACM0731										1
Insecta	Hymenoptera	Dryinidae				AAN7579										3
Insecta	Hymenoptera	Eulophidae				ACN0381					1
Insecta	Hymenoptera	Eulophidae				ACR4693											1
Insecta	Hymenoptera	Eulophidae				ACU4398									1
Insecta	Hymenoptera	Eulophidae				ACU4448								3
Insecta	Hymenoptera	Eulophidae				ACU4572							2
Insecta	Hymenoptera	Eulophidae				ACU4811		3
Insecta	Hymenoptera	Eulophidae				ADI2366													1
Insecta	Hymenoptera	Eulophidae				BY2	2
Insecta	Hymenoptera	Eulophidae				BY3	1
Insecta	Hymenoptera	Eulophidae				E1			1
Insecta	Hymenoptera	Eulophidae				ECZ1		1	1													1
Insecta	Hymenoptera	Eulophidae				FU3					1
Insecta	Hymenoptera	Eulophidae				KE1							1
Insecta	Hymenoptera	Eulophidae				KE2							1
Insecta	Hymenoptera	Eulophidae				KE3							6	1
Insecta	Hymenoptera	Eulophidae				KH2								2
Insecta	Hymenoptera	Eulophidae				KI2									2
Insecta	Hymenoptera	Eulophidae				KI3									2
Insecta	Hymenoptera	Eulophidae				KI4									1
Insecta	Hymenoptera	Eulophidae				KI5									1
Insecta	Hymenoptera	Eulophidae				KL1										1
Insecta	Hymenoptera	Eulophidae				T2													1
Insecta	Hymenoptera	Eulophidae	Entedoninae	Omphale	Omphale versicolor	ACX8723							1
Insecta	Hymenoptera	Eulophidae	Tetrastichinae	Aprostocetus		ACS7297								2
Insecta	Hymenoptera	Eulophidae	Tetrastichinae	Aprostocetus	Aprostocetus meltoftei	ABY8710	1														1	26
Insecta	Hymenoptera	Eulophidae	Tetrastichinae	Pronotalia		FI3				13
Insecta	Hymenoptera	Figitidae				ACJ0512					1
Insecta	Hymenoptera	Figitidae	Figitinae			AAU8950								1
Insecta	Hymenoptera	Formicidae	Formicinae	Formica		AAA1470										8
Insecta	Hymenoptera	Formicidae	Formicinae	Formica		AAA4978					92
Insecta	Hymenoptera	Formicidae	Formicinae	Formica		ABY5760										10
Insecta	Hymenoptera	Halictidae	Halictinae	Lasioglossum		AAE5909								1
Insecta	Hymenoptera	Ichneumonidae				AAK3144																17
Insecta	Hymenoptera	Ichneumonidae				ACF8083								1
Insecta	Hymenoptera	Ichneumonidae				ACT8788					1
Insecta	Hymenoptera	Ichneumonidae				ACT9129													2
Insecta	Hymenoptera	Ichneumonidae				ACT9963					2
Insecta	Hymenoptera	Ichneumonidae				ACU0032					2
Insecta	Hymenoptera	Ichneumonidae				ACU0656					1
Insecta	Hymenoptera	Ichneumonidae				ACU4186								1
Insecta	Hymenoptera	Ichneumonidae				ACU4200							1
Insecta	Hymenoptera	Ichneumonidae				ACU4434							5
Insecta	Hymenoptera	Ichneumonidae				ACU4488											1
Insecta	Hymenoptera	Ichneumonidae				ACU4643								6
Insecta	Hymenoptera	Ichneumonidae				ACU4651				3					10
Insecta	Hymenoptera	Ichneumonidae				ACU4668									1
Insecta	Hymenoptera	Ichneumonidae				ACU4805								2
Insecta	Hymenoptera	Ichneumonidae				ACU4928								7	1
Insecta	Hymenoptera	Ichneumonidae				ACU4975								1
Insecta	Hymenoptera	Ichneumonidae				ACU5161								1
Insecta	Hymenoptera	Ichneumonidae				ACU5470								1
Insecta	Hymenoptera	Ichneumonidae				ACZ2756														7
Insecta	Hymenoptera	Ichneumonidae				ACZ3577														1
Insecta	Hymenoptera	Ichneumonidae				ADL4042				2
Insecta	Hymenoptera	Ichneumonidae	Banchinae	Glypta		ACF5214								1
Insecta	Hymenoptera	Ichneumonidae	Campopleginae			AAD1926								2
Insecta	Hymenoptera	Ichneumonidae	Campopleginae			AAH1653											1
Insecta	Hymenoptera	Ichneumonidae	Campopleginae			AAH2143																1
Insecta	Hymenoptera	Ichneumonidae	Campopleginae			AAQ2899					2
Insecta	Hymenoptera	Ichneumonidae	Campopleginae			ACM2096					2
Insecta	Hymenoptera	Ichneumonidae	Campopleginae	Campoletis		AAY6902																1
Insecta	Hymenoptera	Ichneumonidae	Campopleginae	Campoletis	Campoletis horstmanni	ACE9213				2
Insecta	Hymenoptera	Ichneumonidae	Campopleginae	Diadegma		AAG5779		2
Insecta	Hymenoptera	Ichneumonidae	Campopleginae	Dusona	Dusona subtilis	ABZ1492								1
Insecta	Hymenoptera	Ichneumonidae	Campopleginae	Hyposoter	Hyposoter frigidus	AAU9767																1
Insecta	Hymenoptera	Ichneumonidae	Cryptinae			AAE9411				9
Insecta	Hymenoptera	Ichneumonidae	Cryptinae			AAE9438							2	3	13
Insecta	Hymenoptera	Ichneumonidae	Cryptinae			AAG9159											1
Insecta	Hymenoptera	Ichneumonidae	Cryptinae			AAH1625		1
Insecta	Hymenoptera	Ichneumonidae	Cryptinae			AAH1750							1		1
Insecta	Hymenoptera	Ichneumonidae	Cryptinae			AAN7606								2
Insecta	Hymenoptera	Ichneumonidae	Cryptinae			AAZ6765													1
Insecta	Hymenoptera	Ichneumonidae	Cryptinae			ABY9779					4
Insecta	Hymenoptera	Ichneumonidae	Cryptinae			ABZ2032											3
Insecta	Hymenoptera	Ichneumonidae	Cryptinae	Aclastus		AAA9140								4	1			10
Insecta	Hymenoptera	Ichneumonidae	Cryptinae	Aclastus		ACU5613							1
Insecta	Hymenoptera	Ichneumonidae	Cryptinae	Acrolyta		ABA0389															2	16
Insecta	Hymenoptera	Ichneumonidae	Cryptinae	Acrolyta	Acrolyta glacialis	AAN7603																40
Insecta	Hymenoptera	Ichneumonidae	Cryptinae	Atractodes		AAD4528				2								1
Insecta	Hymenoptera	Ichneumonidae	Cryptinae	Atractodes		AAF8378									3
Insecta	Hymenoptera	Ichneumonidae	Cryptinae	Atractodes		ABZ2717																20
Insecta	Hymenoptera	Ichneumonidae	Cryptinae	Atractodes	Atractodes pauxillus	ACF7977				2
Insecta	Hymenoptera	Ichneumonidae	Cryptinae	Atractodes	Atractodes picipes	ACF6183				34	3				2
Insecta	Hymenoptera	Ichneumonidae	Cryptinae	Atractodes	Atractodes remotus	ACF6660											2
Insecta	Hymenoptera	Ichneumonidae	Cryptinae	Bathythrix	Bathythrix longiceps	AAH2138		1														1
Insecta	Hymenoptera	Ichneumonidae	Cryptinae	Ceratophygadeuon	Ceratophygadeuon bellus	ACL9072								2
Insecta	Hymenoptera	Ichneumonidae	Cryptinae	Charitopes	Charitopes areolaris	ACE1155				2
Insecta	Hymenoptera	Ichneumonidae	Cryptinae	Cryptus		AAY9781															1	91
Insecta	Hymenoptera	Ichneumonidae	Cryptinae	Cryptus	Cryptus leechi	AAH2153																1
Insecta	Hymenoptera	Ichneumonidae	Cryptinae	Gelis		AAH2118																2
Insecta	Hymenoptera	Ichneumonidae	Cryptinae	Gelis		ACC5598									1
Insecta	Hymenoptera	Ichneumonidae	Cryptinae	Gelis	Gelis micrurus	ACF8182								3
Insecta	Hymenoptera	Ichneumonidae	Cryptinae	Gelis	Gelis trux	ACF8615					1
Insecta	Hymenoptera	Ichneumonidae	Cryptinae	Megacara	Megacara vagans	ACE6764					1
Insecta	Hymenoptera	Ichneumonidae	Cryptinae	Oresbius		AAF1404				2
Insecta	Hymenoptera	Ichneumonidae	Cryptinae	Orthizema		ACJ7914								1
Insecta	Hymenoptera	Ichneumonidae	Ctenopelmatinae			AAG9896		1		3
Insecta	Hymenoptera	Ichneumonidae	Ctenopelmatinae			AAH2015									1
Insecta	Hymenoptera	Ichneumonidae	Ctenopelmatinae			AAH2106								1
Insecta	Hymenoptera	Ichneumonidae	Ctenopelmatinae	Campodorus	Campodorus ultimus	AAH1795																1
Insecta	Hymenoptera	Ichneumonidae	Ctenopelmatinae	Rhorus	Rhorus longigena	ACU5225				2				1
Insecta	Hymenoptera	Ichneumonidae	Ctenopelmatinae	Syndipnus	Syndipnus atricornis	ADD0987					1
Insecta	Hymenoptera	Ichneumonidae	Diplazontinae	Diplazon		AAD1879																3
Insecta	Hymenoptera	Ichneumonidae	Diplazontinae	Sussaba		AAH1764				2
Insecta	Hymenoptera	Ichneumonidae	Diplazontinae	Tymmophorus	Tymmophorus gelidus	ACB3705																2
Insecta	Hymenoptera	Ichneumonidae	Ichneumoninae			AAE2749								1							1	7
Insecta	Hymenoptera	Ichneumonidae	Ichneumoninae			AAU8370											1
Insecta	Hymenoptera	Ichneumonidae	Ichneumoninae			ABZ7151										2
Insecta	Hymenoptera	Ichneumonidae	Ichneumoninae			ACB3707										1
Insecta	Hymenoptera	Ichneumonidae	Ichneumoninae	Ichneumon		AAD5318																1
Insecta	Hymenoptera	Ichneumonidae	Mesochorinae	Mesochorus		AAG9511																61
Insecta	Hymenoptera	Ichneumonidae	Mesochorinae	Mesochorus		AAN7595				3
Insecta	Hymenoptera	Ichneumonidae	Mesochorinae	Mesochorus	Mesochorus gelidus	AAN8647												1
Insecta	Hymenoptera	Ichneumonidae	Metopiinae	Exochus	Exochus pullatus	ABZ0902																1
Insecta	Hymenoptera	Ichneumonidae	Orthocentrinae			AAH1605			1
Insecta	Hymenoptera	Ichneumonidae	Orthocentrinae			ACZ1108									1
Insecta	Hymenoptera	Ichneumonidae	Orthocentrinae	Eusterinx		ACZ5469									1
Insecta	Hymenoptera	Ichneumonidae	Orthocentrinae	Megastylus	Megastylus jft01	AAF3508										1
Insecta	Hymenoptera	Ichneumonidae	Orthocentrinae	Neurateles		ABY5384									1							1
Insecta	Hymenoptera	Ichneumonidae	Orthocentrinae	Plectiscidea		AAF4291												31
Insecta	Hymenoptera	Ichneumonidae	Orthocentrinae	Plectiscidea		AAY4131									1
Insecta	Hymenoptera	Ichneumonidae	Orthocentrinae	Plectiscidea		KI7									1
Insecta	Hymenoptera	Ichneumonidae	Orthocentrinae	Plectiscus		AAD8974																8
Insecta	Hymenoptera	Ichneumonidae	Orthocentrinae	Stenomacrus		AAE9002									30
Insecta	Hymenoptera	Ichneumonidae	Orthocentrinae	Stenomacrus		AAG0980					1
Insecta	Hymenoptera	Ichneumonidae	Orthocentrinae	Stenomacrus		AAH1490												121				2
Insecta	Hymenoptera	Ichneumonidae	Orthocentrinae	Stenomacrus		AAH1506				50	2				1
Insecta	Hymenoptera	Ichneumonidae	Orthocentrinae	Stenomacrus		AAH1623		6														1
Insecta	Hymenoptera	Ichneumonidae	Orthocentrinae	Stenomacrus		AAZ0832												5
Insecta	Hymenoptera	Ichneumonidae	Orthocentrinae	Stenomacrus		ACC6839				2
Insecta	Hymenoptera	Ichneumonidae	Pimplinae	Delomerista	Delomerista laevis	AAH2133									1
Insecta	Hymenoptera	Ichneumonidae	Pimplinae	Pimpla		AAY4009								1
Insecta	Hymenoptera	Ichneumonidae	Pimplinae	Pimpla	Pimpla sodalis	AAH1503									1						1	42
Insecta	Hymenoptera	Ichneumonidae	Tersilochinae			AAZ4491											1
Insecta	Hymenoptera	Ichneumonidae	Tersilochinae			ACG4964								1
Insecta	Hymenoptera	Ichneumonidae	Tryphoninae	Eridolius		ACN9868								2
Insecta	Hymenoptera	Ichneumonidae	Tryphoninae	Eridolius	Eridolius flavomaculatus	ACO0516									1
Insecta	Hymenoptera	Ichneumonidae	Tryphoninae	Erromenus		ABA0095											1
Insecta	Hymenoptera	Megaspilidae				ADL6398				25
Insecta	Hymenoptera	Megaspilidae	Megaspilinae	Dendrocerus	Dendrocerus sp.	ACJ0801												6
Insecta	Hymenoptera	Platygastridae				AAG7999					4			2	1
Insecta	Hymenoptera	Platygastridae				ACB2654											1
Insecta	Hymenoptera	Platygastridae				ACF6448					1
Insecta	Hymenoptera	Platygastridae				ACF7527								4
Insecta	Hymenoptera	Platygastridae				ACI3150										1
Insecta	Hymenoptera	Platygastridae				ACI4857										5
Insecta	Hymenoptera	Platygastridae				ACL6190										1
Insecta	Hymenoptera	Platygastridae				ACP8203							2	1
Insecta	Hymenoptera	Platygastridae				ACR4307							1
Insecta	Hymenoptera	Platygastridae				ACT9466					2
Insecta	Hymenoptera	Platygastridae				ACU0605					1			2	9
Insecta	Hymenoptera	Platygastridae				ACU4108								1
Insecta	Hymenoptera	Platygastridae				ACU4804								1
Insecta	Hymenoptera	Platygastridae				ACU4966								1
Insecta	Hymenoptera	Platygastridae				ACU5196											3
Insecta	Hymenoptera	Platygastridae	Platygastrinae	Platygaster		AAU8357									2
Insecta	Hymenoptera	Platygastridae	Platygastrinae	Platygaster		ACQ9890											2
Insecta	Hymenoptera	Platygastridae	Scelioninae	Telenomus		AAV1142					1
Insecta	Hymenoptera	Platygastridae	Scelioninae	Trimorus		AAU9229									1
Insecta	Hymenoptera	Pompilidae	Pompilinae	Arachnospila	Arachnospila nivalabnormis	ABU9044					1
Insecta	Hymenoptera	Proctotrupidae				AAG7971										4
Insecta	Hymenoptera	Proctotrupidae				AAU9306										2
Insecta	Hymenoptera	Pteromalidae				KH1								1
Insecta	Hymenoptera	Pteromalidae	Pteromalinae	Pachyneuron	Pachyneuron groenlandicum	Z4																3
Insecta	Hymenoptera	Tenthredinidae	Allantinae	Empria		AAG3516													1
Insecta	Hymenoptera	Tenthredinidae	Allantinae	Empria		ACX0856													2
Insecta	Hymenoptera	Tenthredinidae	Allantinae	Empria	Empria candidata	ABV8001								1
Insecta	Hymenoptera	Tenthredinidae	Heterarthrinae	Fenella		ABV4942									1
Insecta	Hymenoptera	Tenthredinidae	Nematinae			AAY6900	1
Insecta	Hymenoptera	Tenthredinidae	Nematinae	Amauronematus		ACD1919												1
Insecta	Hymenoptera	Tenthredinidae	Nematinae	Amauronematus		ACF1687														1
Insecta	Hymenoptera	Tenthredinidae	Nematinae	Amauronematus	Amauronematus amentorum	AAA9959	1
Insecta	Hymenoptera	Tenthredinidae	Nematinae	Hemichroa	Hemichroa crocea	AAG3515	1
Insecta	Hymenoptera	Tenthredinidae	Nematinae	Nematus		KI6									1
Insecta	Hymenoptera	Tenthredinidae	Nematinae	Nematus	Nematus caeruleocarpus	AAG3513													1
Insecta	Hymenoptera	Tenthredinidae	Nematinae	Nematus	Nematus leptocephalus	ABZ7553			1
Insecta	Hymenoptera	Tenthredinidae	Nematinae	Pachynematus		ACF0333									1
Insecta	Hymenoptera	Tenthredinidae	Nematinae	Pachynematus		ACR3485														2
Insecta	Hymenoptera	Tenthredinidae	Nematinae	Pristiphora		ADF3433									1
Insecta	Hymenoptera	Tenthredinidae	Nematinae	Pristiphora		KH3								1
Insecta	Hymenoptera	Tenthredinidae	Nematinae	Pristiphora	Pristiphora cincta	AAG3565							1	2
Insecta	Hymenoptera	Tenthredinidae	Nematinae	Pristiphora	Pristiphora confusa	AAG3568								1
Insecta	Hymenoptera	Tenthredinidae	Nematinae	Tubpontania	Tubpontania crassispina	ABV9417	1
Insecta	Hymenoptera	Tenthredinidae	Tenthredininae	Rhogogaster	Rhogogaster punctulata	AAI0419								1
Insecta	Hymenoptera	Trichogrammatidae				M1											2
Insecta	Hymenoptera	Trichogrammatidae				M2											1
Insecta	Lepidoptera	Coleophoridae	Coleophorinae	Coleophora		AAC6419								1
Insecta	Lepidoptera	Coleophoridae	Coleophorinae	Coleophora		AAJ0726								1
Insecta	Lepidoptera	Crambidae	Odontiinae	Metaxmeste		AAE7685					1
Insecta	Lepidoptera	Crambidae	Odontiinae	Metaxmeste	Metaxmeste schrankiana	AAE7792					1
Insecta	Lepidoptera	Crambidae	Pyraustinae	Pyrausta		AAE8423					2
Insecta	Lepidoptera	Douglasiidae	Douglasiinae	Tinagma	Tinagma dryadis	AAB3291													1
Insecta	Lepidoptera	Gelechiidae	Gelechiinae	Prolita	Prolita sexpunctella	ABZ5400					6
Insecta	Lepidoptera	Gelechiidae	Gelechiinae	Scrobipalpa	Scrobipalpa murinella	AAH9720					1
Insecta	Lepidoptera	Geometridae	Larentiinae	Entephria		AAC9361																1
Insecta	Lepidoptera	Lycaenidae	Polyommatinae			AAA9082					2
Insecta	Lepidoptera	Lycaenidae	Polyommatinae	Glaucopsyche	Glaucopsyche lygdamus	AAA5424													1
Insecta	Lepidoptera	Noctuidae	Noctuinae	Mythimna	Mythimna andereggii	AAE7047					1
Insecta	Lepidoptera	Noctuidae	Noctuinae	Polia		AAA9583																2
Insecta	Lepidoptera	Noctuidae	Oncocnemidinae	Sympistis	Sympistis zetterstedtii	AAA7102	1															4
Insecta	Lepidoptera	Nymphalidae	Heliconiinae			AAA3398																2
Insecta	Lepidoptera	Nymphalidae	Heliconiinae	Boloria	Boloria chariclea	Z1																1
Insecta	Lepidoptera	Pieridae	Pierinae	Euchloe	Euchloe ausonides	AAB5508										1
Insecta	Lepidoptera	Pieridae	Pierinae	Pieris	Pieris marginalis	AAA2226													1
Insecta	Lepidoptera	Plutellidae	Plutellinae	Plutella		AAA1513																3
Insecta	Lepidoptera	Pyralidae	Phycitinae	Homoeosoma		AAE5000										47
Insecta	Lepidoptera	Tortricidae	Olethreutinae	Grapholita		AAE7252	5
Insecta	Lepidoptera	Tortricidae	Tortricinae	Sparganothis		AAE8754									1
Insecta	Neuroptera	Hemerobiidae	Hemerobiinae	Hemerobius	Hemerobius dorsatus	AAV4327										1
Insecta	Orthoptera	Acrididae	Melanoplinae	Melanoplus		AAA4555										3
Insecta	Plecoptera	Capniidae		Capnia	Capnia vidua	ACB1999							2
Insecta	Plecoptera	Nemouridae	Nemourinae	Nemoura		AAG9376							1
Insecta	Plecoptera	Nemouridae	Nemourinae	Nemurella	Nemurella pictetii	AAF0555							1
Insecta	Psocodea	Elipsocidae	Pseudopsocinae	Reuterella	Reuterella helvimacula	ACD0746								2	5
Insecta	Psocodea	Lachesillidae				AAP4634										1
Insecta	Psocodea	Psyllipsocidae		Dorypteryx	Dorypteryx domestica	ACV6564		1	1
Insecta	Thysanoptera	Aeolothripidae	Aeolothripinae	Aeolothrips		AAM5624										2
Insecta	Thysanoptera	Thripidae	Thripinae	Frankliniella	Frankliniella occidentalis	ACB4865										2
Insecta	Thysanoptera	Thripidae	Thripinae	Frankliniella	Frankliniella occidentalis	ACZ4231										2
Insecta	Thysanoptera	Thripidae	Thripinae	Taeniothrips	Taeniothrips picipes	ABU6152								2
Insecta	Thysanoptera	Thripidae	Thripinae	Thrips		AAG0729											3
Insecta	Thysanoptera	Thripidae	Thripinae	Thrips		AAN9105								1
Insecta	Thysanoptera	Thripidae	Thripinae	Thrips	Thrips vulgatissimus	AAG0728							1	8		3	1		5
Insecta	Trichoptera	Apataniidae	Apataniinae	Apatania		AAA8874				2
