# Supplementary material for: Flower‐visitor communities of an arcto‐alpine plant—Global patterns in species richness, phylogenetic diversity and ecological functioning
Source: Mol Ecol. 2018 Dec 7;28(2):318–35. doi: 10.1111/mec.14932 (PMC6378624; doi:10.1111/mec.14932)
Supplement: Supplementary file 1 [file MEC-28-318-s001.zip › mec14932-sup-0005-TableS7.xlsx]

## Sheet: Sheet1
Research Station	Utqiaģvik	Bylot Island	Coats Island	East Bay	Finse	Furka	Kangerlussuaq	Kevo	Khibiny	Kilpisjärvi	Kluane Lake	MacKenzie	Ny-Ålesund	Toolik Lake	Zackenberg
Annual Mean Temperature (°C)	-12.3	-14.9	-10	-10.6	-1.7	-2	-5.3	-2.1	-2.4	-3.2	-3.1	-10.6	-5.3	-12.6	-14.1
Mean Diurnal Range (Mean of monthly (max temp - min temp)) (°C)	6.3	6.9	9	8.6	6.6	5.2	7.9	8.6	7.2	7.4	11.7	7.5	4.1	11.6	7
Isothermality (Diurnal range/Annual range)	0.160305	0.151982	0.193133	0.189427	0.269388	0.26	0.229651	0.255193	0.213018	0.231975	0.268966	0.159574	0.190698	0.227898	0.213415
Temperature Seasonality (standard deviation)	12.016	13.877	12.98	12.762	6.217	5.237	9.709	8.559	8.865	8.384	11.247	14.468	6.239	14.295	9.397
Max Temperature of Warmest Month (°C)	8	9	13.8	12.8	11.8	8.4	13.5	15.2	15.7	13.8	18.1	15.5	6.1	15.3	3.4
Min Temperature of Coldest Month (°C)	-31.3	-36.4	-32.8	-32.6	-12.7	-11.6	-20.9	-18.5	-18.1	-18.1	-25.4	-31.5	-15.4	-35.6	-29.4
Temperature Annual Range (max temp. – min temp) (°C)	39.3	45.4	46.6	45.4	24.5	20	34.4	33.7	33.8	31.9	43.5	47	21.5	50.9	32.8
Mean Temperature of Wettest Quarter (°C)	2.5	2.4	6.1	5.3	-4.6	4.6	5.9	9.2	8.4	8.2	10.5	7.5	0	6.7	-7.2
Mean Temperature of Driest Quarter (°C)	-26.6	-31.2	-26.3	-26.6	-3.5	-0.4	-13.7	-8.9	-9.5	-9.5	-9.5	-23.1	-4.2	-24.1	-10.4
Mean Temperature of Warmest Quarter (°C)	3.3	3.5	6.3	5.5	6.6	4.7	7.6	9.2	9.4	8.2	10.5	8.9	3.1	6.7	-1
Mean Temperature of Coldest Quarter (°C)	-26.6	-31.2	-26.3	-26.6	-9.1	-8.3	-16.4	-12.8	-13.5	-13.4	-18.5	-26.7	-12.5	-29.4	-24.3
Annual Precipitation (mm)	117	160	282	265	1398	2027	279	443	596	515	378	173	379	240	354
Precipitation of Wettest Month (mm)	26	29	47	45	153	200	34	71	74	77	60	38	46	48	38
Precipitation of Driest Month (mm)	4	5	9	9	66	146	13	21	28	25	14	5	18	9	18
Precipitation Seasonality (Coefficient of Variation)	77	60	54	52	24	10	31	41	31	32	43	67	26	64	19
Precipitation of Wettest Quarter (mm)	66	78	126	118	440	584	98	176	212	183	154	87	125	125	102
Precipitation of Driest Quarter (mm)	12	17	28	28	242	461	45	67	94	82	49	16	60	30	62
Precipitation of Warmest Quarter (mm)	58	66	113	105	345	540	89	176	209	183	154	76	92	125	87
Precipitation of Coldest Quarter (mm)	12	17	28	28	374	483	49	76	104	123	67	19	102	33	96
